# Supplementary material for: 2-Methanesulfonamidobenzoic acid
Source: Acta Crystallogr Sect E Struct Rep Online. 2009 Sep 12;65(Pt 10):o2453. doi: 10.1107/S1600536809036113 (PMC2970411; doi:10.1107/S1600536809036113)
Supplement: Supplementary file 2 [file e-65-o2453-Isup2.hkl]

# 
# h,k,l, Fc-squared, Fo-squared, sigma(Fo-squared) and status flag 
# 
data_I
_shelx_title ' HS58_0m in P-1' 
_shelx_refln_list_code          4 
_shelx_F_calc_maximum       95.16 
_exptl_crystal_F_000       224.00 
_reflns_d_resolution_high  0.7491 
 
loop_ 
 _symmetry_equiv_pos_as_xyz 
 'x, y, z' 
 '-x, -y, -z' 
 
_cell_length_a     5.2001 
_cell_length_b     8.6120 
_cell_length_c    11.2314 
_cell_angle_alpha  72.675 
_cell_angle_beta   84.155 
_cell_angle_gamma  86.846 
 
_shelx_F_squared_multiplier     1.000 
 
loop_ 
 _refln_index_h 
 _refln_index_k 
 _refln_index_l 
 _refln_F_squared_calc 
 _refln_F_squared_meas 
 _refln_F_squared_sigma 
 _refln_observed_status 
   1   0   0       79.93       80.05      0.72 o 
   2   0   0      543.39      554.20      3.93 o 
   3   0   0       13.61       14.44      0.48 o 
   4   0   0       76.47       71.78      1.43 o 
   5   0   0       20.53       21.04      1.41 o 
   6   0   0        0.19       -0.69      1.62 o 
  -6   1   0       15.95       16.56      1.64 o 
  -5   1   0       11.93       10.00      1.32 o 
  -4   1   0        0.45       -0.12      0.48 o 
  -3   1   0       98.78      100.65      1.22 o 
  -2   1   0       10.39       12.93      0.43 o 
  -1   1   0      851.45      894.80      5.28 o 
   0   1   0      323.78      365.56      4.62 o 
   1   1   0     2385.03     2374.24     16.03 o 
   2   1   0      219.71      235.16      1.97 o 
   3   1   0      126.00      145.24      1.57 o 
   4   1   0       58.74       60.13      2.19 o 
   5   1   0       75.77       70.18      2.11 o 
   6   1   0        7.59        8.07      1.52 o 
  -6   2   0        9.02        8.64      1.58 o 
  -5   2   0       56.30       59.20      1.58 o 
  -4   2   0       17.91       17.96      0.82 o 
  -3   2   0       59.84       59.77      1.39 o 
  -2   2   0      249.48      235.28      2.39 o 
  -1   2   0      319.41      307.21      2.22 o 
   0   2   0      236.42      224.56      1.78 o 
   1   2   0       25.00       24.29      0.57 o 
   2   2   0      209.24      247.79      2.07 o 
   3   2   0        1.88        1.27      0.37 o 
   4   2   0       41.54       37.07      1.31 o 
   5   2   0      122.57      120.67      2.72 o 
   6   2   0        5.87        8.68      1.20 o 
  -6   3   0        1.26        2.37      1.31 o 
  -5   3   0       15.95       17.44      1.43 o 
  -4   3   0       17.43       18.17      1.18 o 
  -3   3   0       22.19       19.59      0.95 o 
  -2   3   0       75.60       70.25      1.24 o 
  -1   3   0      374.37      367.45      2.88 o 
   0   3   0      529.11      502.81      3.60 o 
   1   3   0      638.89      669.06      4.75 o 
   2   3   0      655.14      725.47      5.76 o 
   3   3   0      198.37      191.64      1.89 o 
   4   3   0        3.98        4.29      1.04 o 
   5   3   0       21.68       22.14      1.45 o 
   6   3   0        6.02        9.01      1.84 o 
  -6   4   0        8.46        8.26      1.71 o 
  -5   4   0        2.57        2.13      1.33 o 
  -4   4   0       25.18       27.67      1.87 o 
  -3   4   0       14.41       15.75      0.90 o 
  -2   4   0        0.09        0.01      0.51 o 
  -1   4   0      242.06      253.81      2.88 o 
   0   4   0        9.90        9.51      0.65 o 
   1   4   0       24.88       27.29      0.90 o 
   2   4   0        0.07       -0.46      0.46 o 
   3   4   0      159.73      175.04      2.00 o 
   4   4   0       49.17       49.31      1.39 o 
   5   4   0        0.34        0.91      1.12 o 
   6   4   0        0.00        0.60      1.14 o 
  -6   5   0        3.80        6.37      1.95 o 
  -5   5   0       17.77       16.53      4.13 o 
  -4   5   0       13.09       14.86      1.79 o 
  -3   5   0       43.41       41.73      1.69 o 
  -2   5   0       91.13       83.03      2.17 o 
  -1   5   0      333.83      348.25      3.60 o 
   0   5   0       83.25       77.70      1.65 o 
   1   5   0      119.16      113.82      2.07 o 
   2   5   0       64.69       63.75      1.60 o 
   3   5   0        7.32        6.47      0.92 o 
   4   5   0        8.42        8.15      0.93 o 
   5   5   0        1.35        1.75      1.25 o 
   6   5   0        6.42        8.55      1.52 o 
  -5   6   0        0.09       -1.42      1.71 o 
  -4   6   0        8.77        6.87      2.01 o 
  -3   6   0        1.83        1.74      1.32 o 
  -2   6   0       50.04       48.46      1.76 o 
  -1   6   0      157.94      159.90      3.06 o 
   0   6   0       70.21       65.09      2.02 o 
   1   6   0      181.12      175.92      3.17 o 
   2   6   0      169.51      166.97      3.01 o 
   3   6   0        7.35        7.14      1.73 o 
   4   6   0       13.44       11.26      1.41 o 
   5   6   0        2.77        3.71      1.10 o 
  -5   7   0        0.06       -1.02      4.60 o 
  -4   7   0        9.54       12.40      3.05 o 
  -3   7   0        7.84        7.59      2.17 o 
  -2   7   0        1.13        1.78      1.59 o 
  -1   7   0       17.48       20.26      1.64 o 
   0   7   0       16.08       17.24      1.44 o 
   1   7   0        4.68        5.30      1.33 o 
   2   7   0       31.94       32.75      2.18 o 
   3   7   0       14.44       13.63      2.14 o 
   4   7   0        3.19        2.76      1.39 o 
   5   7   0        0.88        0.22      1.88 o 
  -4   8   0        1.17       -2.47      2.47 o 
  -3   8   0       17.64       19.16      2.83 o 
  -2   8   0        0.02        0.18      1.28 o 
  -1   8   0        4.32        2.81      1.33 o 
   0   8   0        0.64        1.12      1.37 o 
   1   8   0        9.09        7.07      1.56 o 
   2   8   0        6.66        3.90      2.04 o 
   3   8   0        0.01       -0.56      1.74 o 
   4   8   0        3.30        3.11      1.46 o 
  -3   9   0        0.11        0.95      2.46 o 
  -2   9   0        1.28        0.60      1.83 o 
  -1   9   0        0.34       -1.60      1.60 o 
   0   9   0        0.47        1.36      1.57 o 
   1   9   0        6.99       18.36      3.76 o 
   2   9   0       12.47       19.31      3.92 o 
   3   9   0        0.04        0.57      2.50 o 
   4   9   0        0.95        1.71      1.74 o 
  -2  10   0        0.09       -2.36      2.36 o 
  -1  10   0        1.78        1.63      1.98 o 
   0  10   0        1.62        4.20      3.35 o 
   1  10   0        1.14        2.54      3.07 o 
   2  10   0        5.37       13.12      3.84 o 
  -2 -10   1        2.96        7.52      3.96 o 
  -1 -10   1        0.10       -0.14      3.20 o 
   0 -10   1        0.25       -1.24      3.25 o 
   1 -10   1        2.23       -0.37      2.79 o 
   2 -10   1        0.54        1.78      2.75 o 
  -3  -9   1        0.24        4.75      2.92 o 
  -2  -9   1        4.51        6.12      3.01 o 
  -1  -9   1        4.93        6.91      3.35 o 
   0  -9   1        4.27        4.03      1.93 o 
   1  -9   1        0.17       -1.58      1.58 o 
   2  -9   1        2.91        3.82      2.49 o 
   3  -9   1        1.66        1.00      2.57 o 
  -4  -8   1        1.13        2.08      1.56 o 
  -3  -8   1        4.76        3.97      2.10 o 
  -2  -8   1       10.04        6.10      2.68 o 
  -1  -8   1        3.92        2.35      1.79 o 
   0  -8   1        7.47        9.23      1.82 o 
   1  -8   1        5.23        4.51      1.65 o 
   2  -8   1        0.21        1.00      1.57 o 
   3  -8   1        0.83        0.97      2.08 o 
   4  -8   1        0.80        1.93      3.38 o 
  -5  -7   1        8.46        7.32      1.62 o 
  -4  -7   1        0.03        0.00      1.27 o 
  -3  -7   1        0.01       -1.58      1.58 o 
  -2  -7   1       62.52       57.79      4.55 o 
  -1  -7   1       50.21       49.87      3.71 o 
   0  -7   1      120.88      116.50      3.71 o 
   1  -7   1        0.82        1.68      1.80 o 
   2  -7   1        3.16        2.74      1.24 o 
   3  -7   1        9.06        7.90      2.52 o 
   4  -7   1        0.53        0.40      1.83 o 
   5  -7   1        1.29        0.28      2.02 o 
  -5  -6   1       10.12       14.39      2.19 o 
  -4  -6   1       23.33       19.75      1.76 o 
  -3  -6   1       37.75       28.89      4.26 o 
  -2  -6   1       23.17       24.51      1.60 o 
  -1  -6   1       14.58       13.56      1.16 o 
   0  -6   1      134.27      134.02      2.86 o 
   1  -6   1       38.45       41.06      2.36 o 
   2  -6   1       58.03       61.96      2.18 o 
   3  -6   1       23.98       26.73      2.01 o 
   4  -6   1        0.66       -0.15      1.65 o 
   5  -6   1        5.72        4.76      1.92 o 
  -6  -5   1        3.58        3.79      1.60 o 
  -5  -5   1        6.11        6.79      1.14 o 
  -4  -5   1       18.43       22.80      1.48 o 
  -3  -5   1        3.78        4.15      0.97 o 
  -2  -5   1       42.73       37.09      1.56 o 
  -1  -5   1       85.95       81.50      1.87 o 
   0  -5   1      105.45      103.85      2.13 o 
   1  -5   1       17.78       17.29      1.33 o 
   2  -5   1        9.29       11.48      0.96 o 
   3  -5   1       46.70       43.73      1.76 o 
   4  -5   1        9.76        9.81      1.63 o 
   5  -5   1        6.10        2.95      1.68 o 
   6  -5   1        1.10        1.29      3.25 o 
  -6  -4   1       19.47       24.86      2.19 o 
  -5  -4   1        0.36        2.03      1.31 o 
  -4  -4   1       13.72       13.89      1.18 o 
  -3  -4   1       47.99       53.00      1.58 o 
  -2  -4   1       33.74       38.67      1.24 o 
  -1  -4   1      111.48      126.60      1.89 o 
   0  -4   1      164.05      169.96      2.13 o 
   1  -4   1      463.50      484.74      5.35 o 
   2  -4   1       39.94       49.42      1.27 o 
   3  -4   1       10.25       10.00      0.83 o 
   4  -4   1        0.05        1.31      1.17 o 
   5  -4   1       18.55       20.77      3.28 o 
   6  -4   1        0.00       -1.34      1.34 o 
  -6  -3   1       13.53       13.81      1.52 o 
  -5  -3   1        5.25        7.41      1.29 o 
  -4  -3   1       48.75       46.02      1.41 o 
  -3  -3   1        0.45       -0.26      0.45 o 
  -2  -3   1        0.50        2.32      0.71 o 
  -1  -3   1      592.17      643.19      4.74 o 
   0  -3   1      113.62      116.13      1.88 o 
   1  -3   1       33.83       36.50      0.90 o 
   2  -3   1      139.93      132.77      1.85 o 
   3  -3   1        4.17        4.06      0.61 o 
   4  -3   1       36.38       41.04      1.67 o 
   5  -3   1       14.39       18.08      1.53 o 
   6  -3   1        6.98        9.14      2.43 o 
  -6  -2   1        0.02        1.48      1.12 o 
  -5  -2   1        4.91        4.83      1.21 o 
  -4  -2   1       16.39       15.95      0.78 o 
  -3  -2   1      110.63      115.72      1.41 o 
  -2  -2   1        5.32        3.78      0.40 o 
  -1  -2   1      651.83      624.74      4.22 o 
   0  -2   1      473.95      473.80      3.49 o 
   1  -2   1        0.01       -0.33      0.33 o 
   2  -2   1       44.03       51.06      1.45 o 
   3  -2   1        6.78        7.80      0.63 o 
   4  -2   1        0.10       -0.45      0.47 o 
   5  -2   1        5.99        6.04      0.75 o 
   6  -2   1       10.04       13.00      1.62 o 
  -6  -1   1        5.64        4.31      1.98 o 
  -5  -1   1        3.76        2.39      1.08 o 
  -4  -1   1      228.45      220.54      2.29 o 
  -3  -1   1      533.39      515.36      3.92 o 
  -2  -1   1      121.89      130.81      1.28 o 
  -1  -1   1     1056.57     1081.74      6.68 o 
   0  -1   1     3900.54     4018.99     25.10 o 
   1  -1   1      212.75      227.18      1.69 o 
   2  -1   1       45.01       56.83      0.78 o 
   3  -1   1       42.49       41.10      0.75 o 
   4  -1   1      264.83      252.70      2.46 o 
   5  -1   1       14.57       13.15      1.32 o 
   6  -1   1        0.02       -0.22      1.48 o 
  -6   0   1       15.52       12.30      1.55 o 
  -5   0   1        2.06        1.79      1.12 o 
  -4   0   1      120.75      112.25      1.84 o 
  -3   0   1      311.61      307.44      2.59 o 
  -2   0   1      117.77      120.34      1.12 o 
  -1   0   1       99.08       97.51      0.90 o 
   1   0   1     2080.25     2087.71     17.19 o 
   2   0   1       41.45       41.19      0.75 o 
   3   0   1      117.09      124.49      1.66 o 
   4   0   1      118.92      116.80      1.92 o 
   5   0   1       97.21       94.16      2.55 o 
   6   0   1        0.03       -0.44      1.19 o 
  -6   1   1       19.68       19.64      1.79 o 
  -5   1   1       38.83       39.99      1.44 o 
  -4   1   1        2.19        2.96      0.58 o 
  -3   1   1      197.33      189.57      1.93 o 
  -2   1   1        1.27        1.45      0.39 o 
  -1   1   1     1578.82     1607.61      9.26 o 
   0   1   1     1127.36     1176.53      8.60 o 
   1   1   1      793.72      759.67      6.40 o 
   3   1   1        1.95        1.59      0.44 o 
   4   1   1        7.68        8.36      0.86 o 
   5   1   1       35.52       35.72      1.48 o 
   6   1   1        0.36        1.34      0.84 o 
  -6   2   1        0.84        1.87      1.49 o 
  -5   2   1       71.14       77.16      2.22 o 
  -4   2   1       43.71       48.97      1.24 o 
  -3   2   1        2.58        4.23      0.49 o 
  -2   2   1       28.76       27.66      0.78 o 
  -1   2   1      237.10      229.94      1.74 o 
   0   2   1     1807.93     1814.55     12.14 o 
   1   2   1      692.90      689.46      4.34 o 
   2   2   1     1749.89     1753.64     12.56 o 
   3   2   1       38.47       39.91      1.00 o 
   4   2   1        3.93        2.97      0.60 o 
   5   2   1       81.32       84.63      1.95 o 
   6   2   1        9.48       10.37      1.60 o 
  -6   3   1        2.95        0.16      1.14 o 
  -5   3   1        0.68        1.24      1.08 o 
  -4   3   1       20.08       19.32      1.22 o 
  -3   3   1       28.05       31.81      1.07 o 
  -2   3   1       32.45       33.40      0.88 o 
  -1   3   1       16.60       18.17      0.65 o 
   0   3   1       16.43       15.62      0.56 o 
   1   3   1        5.92        4.31      0.50 o 
   2   3   1      338.33      340.75      3.04 o 
   3   3   1       61.14       70.62      1.08 o 
   4   3   1       17.01       17.45      0.91 o 
   5   3   1        7.15        6.61      0.94 o 
   6   3   1        0.02       -0.92      1.32 o 
  -6   4   1        4.89        6.29      1.72 o 
  -5   4   1       40.53       37.63      2.00 o 
  -4   4   1       11.96       11.90      1.41 o 
  -3   4   1        3.47        2.74      0.65 o 
  -2   4   1       36.47       31.90      1.13 o 
  -1   4   1      622.11      650.41      5.31 o 
   0   4   1       15.06       16.16      0.67 o 
   1   4   1      105.71       96.24      1.42 o 
   2   4   1      182.24      202.62      2.73 o 
   3   4   1       17.13       16.43      0.64 o 
   4   4   1        0.02        0.28      0.93 o 
   5   4   1        1.65        1.13      0.96 o 
   6   4   1        0.46        0.30      0.91 o 
  -6   5   1        0.02       -1.65      1.66 o 
  -5   5   1        5.39        6.36      1.88 o 
  -4   5   1      139.58      138.59      4.12 o 
  -3   5   1       30.17       32.23      1.57 o 
  -2   5   1      155.71      143.38      2.74 o 
  -1   5   1        4.11        1.70      0.67 o 
   0   5   1       53.77       55.39      1.43 o 
   1   5   1        8.32        8.28      0.68 o 
   2   5   1      212.14      218.58      3.11 o 
   3   5   1       99.65       89.48      1.75 o 
   4   5   1        6.14        4.65      0.75 o 
   5   5   1        2.09        0.94      1.82 o 
   6   5   1        2.44        3.69      1.20 o 
  -5   6   1        2.70        4.09      1.94 o 
  -4   6   1       25.35       29.16      5.93 o 
  -3   6   1       13.92       14.38      1.55 o 
  -2   6   1        8.77        7.40      1.12 o 
  -1   6   1        7.34        5.46      0.92 o 
   0   6   1      137.33      131.52      2.48 o 
   1   6   1        8.43        7.27      0.93 o 
   2   6   1        2.04        4.01      0.81 o 
   3   6   1       38.16       40.95      2.08 o 
   4   6   1        6.96        7.07      1.95 o 
   5   6   1        2.40        0.39      1.37 o 
  -5   7   1        0.00       -1.15      1.93 o 
  -4   7   1        3.56        5.53      2.11 o 
  -3   7   1       27.13       27.95      2.81 o 
  -2   7   1        1.17        0.53      1.19 o 
  -1   7   1        0.97        0.67      1.12 o 
   0   7   1        3.17        1.35      1.03 o 
   1   7   1      407.94      391.83      5.33 o 
   2   7   1        9.47        8.50      1.52 o 
   3   7   1       30.00       29.18      4.39 o 
   4   7   1        0.25        0.89      1.13 o 
   5   7   1        0.09       -0.48      1.05 o 
  -4   8   1        0.10        2.31      2.19 o 
  -3   8   1        0.28       -1.23      2.00 o 
  -2   8   1       20.91       22.24      1.94 o 
  -1   8   1        0.91        3.35      1.32 o 
   0   8   1       34.60       36.75      3.61 o 
   1   8   1        3.28        3.95      1.38 o 
   2   8   1       16.97       18.85      2.53 o 
   3   8   1        0.01        0.98      1.73 o 
   4   8   1        1.90        3.73      2.41 o 
   5   8   1        0.80        2.01      1.33 o 
  -3   9   1        0.36       -2.03      2.26 o 
  -2   9   1        0.88        0.04      1.70 o 
  -1   9   1        5.02        6.19      1.90 o 
   0   9   1        0.63        1.76      1.37 o 
   1   9   1        0.00        2.06      2.67 o 
   2   9   1        1.66        5.86      2.77 o 
   3   9   1        0.18        1.42      2.46 o 
   4   9   1        0.19       -1.86      1.86 o 
  -2  10   1        0.01       -2.59      3.70 o 
  -1  10   1        0.00        2.20      1.63 o 
   0  10   1        2.96        6.97      3.47 o 
   1  10   1        1.40        0.17      2.81 o 
   2  10   1        5.76       10.65      3.45 o 
   3  10   1        2.62        4.45      2.99 o 
  -1  11   1        0.01        0.34      3.78 o 
   0  11   1        0.12        3.99      3.73 o 
   1  11   1        2.55        1.14      3.51 o 
  -1 -10   2       11.13       15.29      4.45 o 
   0 -10   2        0.29       10.03      3.75 o 
   1 -10   2        0.04        0.31      2.07 o 
  -3  -9   2        0.00        1.80      2.77 o 
  -2  -9   2        0.34        1.29      2.79 o 
  -1  -9   2        1.30        4.21      2.91 o 
   0  -9   2        5.18        4.90      1.87 o 
   1  -9   2        0.12        1.36      1.98 o 
   2  -9   2        0.00       -2.16      2.16 o 
   3  -9   2        0.56        1.55      2.55 o 
  -4  -8   2        1.45        1.96      1.82 o 
  -3  -8   2        1.96        0.27      2.36 o 
  -2  -8   2        1.63        2.55      2.61 o 
  -1  -8   2        6.21        7.14      4.65 o 
   0  -8   2        1.63        2.14      1.62 o 
   1  -8   2        0.38        0.54      1.45 o 
   2  -8   2        2.27        4.91      1.82 o 
   3  -8   2        1.12        0.43      6.22 o 
   4  -8   2        1.85        0.10      2.30 o 
  -5  -7   2        4.28        4.95      1.74 o 
  -4  -7   2        0.00        1.33      1.43 o 
  -3  -7   2        4.81        3.11      2.57 o 
  -2  -7   2        0.12        1.20      1.76 o 
  -1  -7   2       68.86       75.69      3.89 o 
   0  -7   2      140.92      143.46      5.80 o 
   1  -7   2       40.42       36.64      2.70 o 
   2  -7   2       13.93       16.23      1.93 o 
   3  -7   2        0.36       -0.30      3.22 o 
   4  -7   2        0.55       -1.38      1.87 o 
  -5  -6   2        0.63        0.22      1.33 o 
  -4  -6   2        7.17        4.67      1.42 o 
  -3  -6   2        0.76        0.92      1.87 o 
  -2  -6   2        0.16        2.29      1.12 o 
  -1  -6   2       57.99       54.57      2.28 o 
   0  -6   2       99.92       93.42      2.58 o 
   1  -6   2        5.62        5.67      1.25 o 
   2  -6   2       43.85       43.91      2.41 o 
   3  -6   2       10.10        8.36      2.17 o 
   4  -6   2        2.37        3.36      1.80 o 
   5  -6   2        0.01       -1.65      1.65 o 
  -5  -5   2        0.00       -1.06      1.06 o 
  -4  -5   2       22.82       25.22      1.65 o 
  -3  -5   2      113.88      102.42      2.81 o 
  -2  -5   2       55.10       57.19      1.86 o 
  -1  -5   2        3.61        5.05      0.91 o 
   0  -5   2       66.03       63.27      1.84 o 
   1  -5   2       50.39       49.82      1.83 o 
   2  -5   2        7.27        7.18      0.97 o 
   3  -5   2        0.56       -1.25      1.25 o 
   4  -5   2        1.24        1.35      1.54 o 
   5  -5   2       15.10       19.95      4.72 o 
  -6  -4   2        0.11        1.15      2.35 o 
  -5  -4   2        4.68        6.90      1.25 o 
  -4  -4   2        2.66        1.46      1.18 o 
  -3  -4   2      184.46      172.23      2.66 o 
  -2  -4   2      251.33      261.64      3.34 o 
  -1  -4   2       18.57       20.65      1.05 o 
   0  -4   2       30.88       29.10      1.07 o 
   1  -4   2      178.58      176.09      2.87 o 
   2  -4   2      178.09      178.71      2.70 o 
   3  -4   2        0.24       -0.91      0.91 o 
   4  -4   2       12.35       15.92      1.64 o 
   5  -4   2        1.19        1.77      1.28 o 
   6  -4   2        3.41        3.53      1.49 o 
  -6  -3   2        4.42        3.39      1.52 o 
  -5  -3   2       31.48       33.53      1.59 o 
  -4  -3   2        7.70        7.88      0.94 o 
  -3  -3   2        3.32        3.46      0.59 o 
  -2  -3   2       12.67       11.56      0.66 o 
  -1  -3   2       10.87       12.42      0.69 o 
   0  -3   2      127.57      122.80      1.69 o 
   1  -3   2       35.89       35.65      1.07 o 
   2  -3   2      163.38      161.02      2.13 o 
   3  -3   2       45.95       44.79      1.50 o 
   4  -3   2        0.69        0.23      0.85 o 
   5  -3   2        3.92        3.58      1.14 o 
   6  -3   2        2.45        1.27      1.74 o 
  -6  -2   2       15.69       20.94      2.80 o 
  -5  -2   2        0.79        0.69      0.70 o 
  -4  -2   2      746.08      735.02      7.35 o 
  -3  -2   2       41.10       38.63      1.00 o 
  -2  -2   2       21.80       25.43      0.81 o 
  -1  -2   2      964.80     1057.85      7.21 o 
   0  -2   2       13.81       14.49      0.59 o 
   1  -2   2      636.55      633.53      4.85 o 
   2  -2   2       41.06       40.43      1.07 o 
   3  -2   2       50.83       47.55      1.32 o 
   4  -2   2       31.24       34.09      1.22 o 
   5  -2   2        0.13       -0.83      0.83 o 
   6  -2   2        0.00        0.06      1.45 o 
  -6  -1   2        1.17        1.48      1.30 o 
  -5  -1   2       15.86       14.64      0.92 o 
  -4  -1   2        1.75        2.32      0.68 o 
  -3  -1   2      165.58      152.80      1.76 o 
  -2  -1   2      361.89      356.50      3.23 o 
  -1  -1   2      143.34      149.53      1.36 o 
   0  -1   2     1065.04     1116.57      7.57 o 
   1  -1   2     1232.66     1271.88      9.32 o 
   2  -1   2      569.79      548.17      4.68 o 
   3  -1   2       16.80       17.07      0.53 o 
   4  -1   2       34.93       36.15      0.84 o 
   5  -1   2       15.21       16.42      1.32 o 
   6  -1   2        0.24        0.84      1.10 o 
  -6   0   2        8.63       10.04      1.59 o 
  -5   0   2       21.97       22.33      1.07 o 
  -4   0   2      149.52      147.79      1.82 o 
  -3   0   2       17.18       17.12      0.66 o 
  -2   0   2        0.28        0.77      0.36 o 
  -1   0   2      912.95      978.25      5.76 o 
   0   0   2      334.13      368.64      2.39 o 
   1   0   2     6391.96     6416.10     48.07 o 
   2   0   2       84.82       60.66      0.87 o 
   3   0   2        7.58        6.92      0.63 o 
   4   0   2        1.93        1.61      0.55 o 
   5   0   2       11.42       11.49      1.01 o 
   6   0   2        2.44        2.37      0.92 o 
  -6   1   2        0.45        1.11      2.04 o 
  -5   1   2      105.53      105.88      2.15 o 
  -4   1   2      230.69      225.23      2.43 o 
  -3   1   2      448.35      469.01      3.91 o 
  -2   1   2     1187.64     1226.45      8.66 o 
  -1   1   2     1356.94     1450.71     10.29 o 
   0   1   2      201.36      192.87      1.43 o 
   1   1   2      730.72      744.15      4.67 o 
   6   1   2       17.07       14.38      1.50 o 
  -6   2   2        1.18       -0.37      1.19 o 
  -5   2   2        0.00       -0.55      1.00 o 
  -4   2   2       68.59       66.26      1.92 o 
  -3   2   2        2.30        1.26      0.48 o 
  -2   2   2      144.70      158.74      1.73 o 
  -1   2   2     1343.54     1400.01      8.28 o 
   0   2   2     1250.75     1245.44      7.31 o 
   1   2   2      314.64      275.87      2.06 o 
   2   2   2       13.71       12.56      0.49 o 
   6   2   2        6.70        3.47      1.79 o 
  -6   3   2       13.63       15.08      1.70 o 
  -5   3   2       56.12       56.26      2.21 o 
  -4   3   2        0.13       -0.40      0.88 o 
  -3   3   2        0.09       -0.02      0.52 o 
  -2   3   2       48.94       47.08      1.06 o 
  -1   3   2      121.63      126.18      1.47 o 
   0   3   2       81.01       73.98      1.05 o 
   1   3   2       73.29       55.73      1.00 o 
   2   3   2      369.52      387.41      3.46 o 
   3   3   2      154.76      165.30      1.97 o 
   4   3   2       36.59       36.58      1.03 o 
   5   3   2        4.14        4.22      1.41 o 
   6   3   2        3.65        2.85      2.09 o 
  -6   4   2        3.08        2.52      1.55 o 
  -5   4   2       40.61       46.70      2.45 o 
  -4   4   2       76.81       73.40      2.54 o 
  -3   4   2       85.37       84.42      1.70 o 
  -2   4   2       27.69       27.07      1.11 o 
  -1   4   2        0.36       -0.52      0.52 o 
   0   4   2     1375.33     1417.76      9.51 o 
   1   4   2        0.04        0.05      0.44 o 
   2   4   2       17.98       15.12      0.70 o 
   3   4   2       46.01       54.21      1.31 o 
   4   4   2        0.41       -0.61      0.61 o 
   5   4   2        4.75        7.26      1.80 o 
   6   4   2        1.67        3.39      2.44 o 
  -6   5   2        0.31       -0.13      3.35 o 
  -5   5   2        1.38       -0.31      1.44 o 
  -4   5   2        9.29        7.64      1.61 o 
  -3   5   2       16.25       17.17      1.32 o 
  -2   5   2        1.42       -0.22      0.69 o 
  -1   5   2      113.49      107.79      1.94 o 
   0   5   2      350.61      339.79      3.62 o 
   1   5   2      111.57      107.05      1.77 o 
   2   5   2       49.07       50.61      1.36 o 
   3   5   2       25.22       29.67      1.01 o 
   4   5   2        8.37        7.92      0.69 o 
   5   5   2        0.01        0.27      1.06 o 
   6   5   2        0.68       -0.29      2.08 o 
  -5   6   2        2.81        3.33      1.99 o 
  -4   6   2        0.00       -1.61      1.61 o 
  -3   6   2       78.53       73.39      4.05 o 
  -2   6   2       54.64       53.04      1.92 o 
  -1   6   2        1.28       -0.35      0.78 o 
   0   6   2       41.16       41.21      1.36 o 
   1   6   2      300.06      286.48      3.67 o 
   2   6   2       12.36       11.73      1.05 o 
   3   6   2       24.11       24.60      1.64 o 
   4   6   2        0.37       -0.73      0.73 o 
   5   6   2        8.91        7.83      1.46 o 
   6   6   2        0.03        0.82      1.28 o 
  -5   7   2        4.94        1.94      2.11 o 
  -4   7   2        0.70        1.86      1.86 o 
  -3   7   2       41.48       45.16      3.11 o 
  -2   7   2      104.05       99.30      3.07 o 
  -1   7   2        0.23       -0.37      0.99 o 
   0   7   2       19.93       18.16      1.31 o 
   1   7   2       10.88        8.86      1.11 o 
   2   7   2       73.87       73.64      2.79 o 
   3   7   2        6.62        7.74      1.82 o 
   4   7   2       10.59       11.54      1.88 o 
   5   7   2        1.45        3.89      1.54 o 
  -4   8   2        2.24        3.27      2.26 o 
  -3   8   2        0.28       -1.37      1.97 o 
  -2   8   2       23.39       22.67      1.94 o 
  -1   8   2        1.28       -1.02      1.48 o 
   0   8   2        0.06        0.37      1.15 o 
   1   8   2        0.14       -0.88      1.00 o 
   2   8   2        3.69        3.60      1.85 o 
   3   8   2       16.67       15.55      2.41 o 
   4   8   2        0.46        0.67      1.66 o 
   5   8   2        1.01        0.59      1.51 o 
  -4   9   2        1.63        0.12      3.40 o 
  -3   9   2        1.83        1.68      2.42 o 
  -2   9   2        0.96       -0.47      1.38 o 
  -1   9   2        0.15        0.31      1.41 o 
   0   9   2        0.57       -0.11      1.26 o 
   1   9   2        5.56       10.89      2.28 o 
   2   9   2        0.26       -0.55      2.25 o 
   3   9   2       13.79       15.67      2.60 o 
   4   9   2        0.43        1.30      1.92 o 
  -3  10   2        1.38        6.38      2.94 o 
  -2  10   2        2.90       -0.07      2.66 o 
  -1  10   2        0.75        1.58      1.61 o 
   0  10   2        0.21        1.50      2.22 o 
   1  10   2        0.99        3.59      2.81 o 
   2  10   2        1.02        1.74      2.86 o 
   3  10   2        0.00        1.94      2.72 o 
  -1  11   2        0.83        0.68      2.45 o 
   0  11   2        0.40        3.71      3.49 o 
   1  11   2        0.31       -2.27      2.90 o 
   0 -10   3        2.36        7.53      4.05 o 
  -2  -9   3        0.28       -1.08      2.92 o 
  -1  -9   3        5.56        6.38      3.61 o 
   0  -9   3        0.51        2.09      2.65 o 
   1  -9   3        3.04        5.18      2.00 o 
   2  -9   3        0.24        0.20      2.38 o 
  -3  -8   3        0.18        1.56      1.92 o 
  -2  -8   3        5.92        6.19      3.22 o 
  -1  -8   3       14.21       18.75      3.44 o 
   0  -8   3        0.78        1.77      1.57 o 
   1  -8   3        7.08        3.95      1.77 o 
   2  -8   3        0.58        1.08      2.18 o 
   3  -8   3        0.14        1.39      3.24 o 
  -4  -7   3       18.39       17.57      2.07 o 
  -3  -7   3        2.47        4.26      1.77 o 
  -2  -7   3        0.87        2.00      2.50 o 
  -1  -7   3        3.16        1.58      1.36 o 
   0  -7   3       24.05       23.52      3.28 o 
   1  -7   3        0.99        1.15      1.48 o 
   2  -7   3        1.78        2.45      1.60 o 
   3  -7   3        1.83       -1.45      2.57 o 
   4  -7   3        2.62        5.35      2.32 o 
  -5  -6   3        0.05       -0.93      1.41 o 
  -4  -6   3       13.37       11.29      1.76 o 
  -3  -6   3       81.25       74.39      3.07 o 
  -2  -6   3        0.02       -0.45      1.24 o 
  -1  -6   3       15.54       11.94      1.47 o 
   0  -6   3        1.26        1.49      1.21 o 
   1  -6   3      126.37      125.47      3.39 o 
   2  -6   3        2.68        2.28      1.43 o 
   3  -6   3        3.71        7.12      2.02 o 
   4  -6   3        2.07        4.13      2.11 o 
   5  -6   3        1.26       -1.39      1.88 o 
  -5  -5   3       38.78       49.70      2.56 o 
  -4  -5   3        7.21        5.78      1.54 o 
  -3  -5   3       43.53       45.47      2.10 o 
  -2  -5   3       73.58       64.48      1.98 o 
  -1  -5   3       12.40       12.69      1.11 o 
   0  -5   3        5.33        8.54      1.08 o 
   1  -5   3      158.40      156.89      2.86 o 
   2  -5   3       95.12      104.61      2.62 o 
   3  -5   3        0.18        0.58      1.87 o 
   4  -5   3        0.85       -0.12      1.42 o 
   5  -5   3        0.23       -1.47      1.47 o 
  -6  -4   3        1.51        3.27      3.31 o 
  -5  -4   3       29.85       36.53      1.92 o 
  -4  -4   3       10.44       13.14      2.93 o 
  -3  -4   3        0.74        0.15      0.65 o 
  -2  -4   3        1.35        0.31      0.75 o 
  -1  -4   3       39.55       42.90      1.35 o 
   0  -4   3        0.77        1.88      0.76 o 
   1  -4   3       42.83       42.75      1.47 o 
   2  -4   3      250.35      255.95      4.64 o 
   3  -4   3        0.55       -0.49      0.97 o 
   4  -4   3        1.21        1.60      1.28 o 
   5  -4   3        0.07       -1.16      1.16 o 
   6  -4   3        3.71        7.20      1.57 o 
  -6  -3   3        2.33        2.47      2.92 o 
  -5  -3   3        2.33        2.34      1.12 o 
  -4  -3   3      160.67      153.23      3.22 o 
  -3  -3   3        4.24        4.99      0.69 o 
  -2  -3   3       27.39       27.67      0.96 o 
  -1  -3   3      132.06      149.03      2.01 o 
   0  -3   3      577.27      581.45      4.90 o 
   1  -3   3       85.13       81.05      1.58 o 
   2  -3   3       10.39       10.63      0.83 o 
   3  -3   3       32.59       32.78      1.21 o 
   4  -3   3        0.45        2.32      0.92 o 
   5  -3   3        1.60        0.45      1.09 o 
   6  -3   3        0.00        0.25      1.71 o 
  -6  -2   3        0.02        0.29      1.39 o 
  -5  -2   3       21.80       25.72      1.53 o 
  -4  -2   3       48.15       47.86      1.67 o 
  -3  -2   3      455.80      422.67      4.15 o 
  -2  -2   3       50.31       47.57      1.12 o 
  -1  -2   3      419.94      469.77      3.58 o 
   0  -2   3       77.86       66.60      1.17 o 
   1  -2   3      438.81      427.68      4.29 o 
   2  -2   3      119.89      118.04      2.22 o 
   3  -2   3        0.61        0.22      0.53 o 
   4  -2   3       15.70       19.90      1.11 o 
   5  -2   3        6.08        6.85      0.75 o 
   6  -2   3        1.37        0.92      2.26 o 
  -6  -1   3        0.12       -1.61      1.82 o 
  -5  -1   3       73.97       69.13      2.19 o 
  -4  -1   3      196.08      189.66      2.99 o 
  -3  -1   3       25.84       25.26      1.20 o 
  -2  -1   3      238.13      217.91      2.29 o 
  -1  -1   3        8.30       12.95      0.56 o 
   0  -1   3       79.78       89.92      1.11 o 
   1  -1   3       91.57       84.48      1.61 o 
   2  -1   3        2.47        3.26      0.45 o 
   3  -1   3        5.58        6.28      0.50 o 
   4  -1   3        0.93        0.92      0.51 o 
   5  -1   3       35.71       35.82      1.96 o 
   6  -1   3        2.01        2.58      1.80 o 
  -6   0   3        1.08        1.09      1.01 o 
  -5   0   3       67.62       63.47      2.30 o 
  -4   0   3      218.22      217.53      3.25 o 
  -3   0   3       34.84       36.78      1.11 o 
  -2   0   3      755.74      786.30      5.61 o 
  -1   0   3      161.15      158.41      1.43 o 
   0   0   3      317.52      325.65      2.33 o 
   1   0   3     9055.26     9259.03     53.82 o 
   2   0   3      225.03      215.70      2.27 o 
   3   0   3      284.20      260.41      4.37 o 
   4   0   3        4.50        4.70      0.63 o 
   5   0   3        1.34        1.21      0.80 o 
   6   0   3        2.64       -1.53      1.77 o 
  -6   1   3        3.27        2.76      1.15 o 
  -5   1   3        2.48        0.44      1.07 o 
  -4   1   3       39.78       39.01      1.49 o 
  -3   1   3       64.88       59.78      1.25 o 
  -2   1   3        1.31        1.38      0.48 o 
  -1   1   3     1310.12     1363.18      7.78 o 
   0   1   3     3166.28     3323.36     18.67 o 
   1   1   3       94.21       91.94      0.89 o 
   2   1   3       53.05       48.13      0.80 o 
   6   1   3        0.04       -0.38      0.99 o 
  -6   2   3       10.08       10.35      1.82 o 
  -5   2   3       25.97       23.07      1.76 o 
  -4   2   3        1.21        0.51      0.88 o 
  -3   2   3       39.16       39.08      1.19 o 
  -2   2   3      271.46      284.00      2.63 o 
  -1   2   3       29.83       32.42      0.80 o 
   0   2   3      183.75      182.69      1.58 o 
   1   2   3       64.81       59.78      0.80 o 
   2   2   3       60.13       64.94      0.87 o 
  -6   3   3       12.66       10.24      1.66 o 
  -5   3   3        7.82        8.61      2.06 o 
  -4   3   3       15.73       13.69      1.44 o 
  -3   3   3        2.90        3.65      0.77 o 
  -2   3   3      358.92      363.05      3.27 o 
  -1   3   3      514.00      496.79      3.58 o 
   0   3   3      175.12      177.14      1.73 o 
   1   3   3        4.08        2.49      0.32 o 
   2   3   3       15.07       16.02      0.53 o 
   3   3   3      118.37      128.84      1.80 o 
  -6   4   3        0.95       -1.48      1.48 o 
  -5   4   3        0.00        0.74      1.50 o 
  -4   4   3       42.66       38.95      2.05 o 
  -3   4   3       12.38       12.97      0.97 o 
  -2   4   3        1.79        3.38      0.65 o 
  -1   4   3       76.69       77.88      1.71 o 
   0   4   3       15.86       14.43      0.68 o 
   1   4   3        0.16       -0.39      0.42 o 
   2   4   3       84.03       77.93      1.25 o 
   3   4   3       69.49       72.05      1.96 o 
   4   4   3       51.50       53.00      1.53 o 
   5   4   3        1.52        0.27      1.46 o 
   6   4   3        3.34        4.21      1.66 o 
  -5   5   3        8.42        9.32      1.81 o 
  -4   5   3        0.28        0.04      1.40 o 
  -3   5   3      348.31      325.79      4.79 o 
  -2   5   3       65.01       65.19      1.74 o 
  -1   5   3        4.66        3.64      0.74 o 
   0   5   3       53.28       58.27      1.47 o 
   1   5   3        3.64        4.43      0.63 o 
   2   5   3       11.01       11.57      0.81 o 
   3   5   3       11.27       11.94      0.96 o 
   4   5   3        5.91        6.42      1.53 o 
   5   5   3        4.20        3.99      1.08 o 
   6   5   3        0.68        0.07      1.83 o 
  -5   6   3        9.03        8.41      2.91 o 
  -4   6   3        6.24        2.36      1.92 o 
  -3   6   3       23.66       25.67      2.50 o 
  -2   6   3      105.07      105.28      2.96 o 
  -1   6   3       79.47       82.26      1.97 o 
   0   6   3       32.60       35.65      1.40 o 
   1   6   3       73.26       71.34      1.83 o 
   2   6   3      174.02      170.91      3.56 o 
   3   6   3       20.77       21.89      2.31 o 
   4   6   3        3.86        5.18      0.79 o 
   5   6   3        0.07       -1.07      1.07 o 
   6   6   3        0.77        1.09      2.31 o 
  -5   7   3        4.41        6.92      3.09 o 
  -4   7   3        3.70       -0.15      1.98 o 
  -3   7   3        0.73        2.03      1.59 o 
  -2   7   3       26.61       23.07      2.47 o 
  -1   7   3       13.82       12.08      1.47 o 
   0   7   3        3.11        1.33      0.93 o 
   1   7   3        0.00       -0.78      0.78 o 
   2   7   3      155.49      151.49      3.31 o 
   3   7   3       24.46       22.74      4.74 o 
   4   7   3        0.71        0.40      2.45 o 
   5   7   3        0.37        1.25      1.45 o 
  -4   8   3        6.37        7.56      2.50 o 
  -3   8   3        8.01        9.08      2.49 o 
  -2   8   3        9.65        7.65      1.57 o 
  -1   8   3       37.13       34.58      2.73 o 
   0   8   3       17.09       17.34      1.64 o 
   1   8   3       13.85       13.85      1.50 o 
   2   8   3        0.15       -0.08      1.27 o 
   3   8   3        1.01        0.67      1.66 o 
   4   8   3        0.33        1.75      2.15 o 
   5   8   3        0.01        0.00      1.61 o 
  -4   9   3        0.03        0.16      2.48 o 
  -3   9   3        5.50        6.55      2.67 o 
  -2   9   3        1.09        2.03      1.47 o 
  -1   9   3        0.14       -0.49      1.32 o 
   0   9   3        6.08        7.92      1.83 o 
   1   9   3        2.44        2.86      2.10 o 
   2   9   3        5.74        4.09      2.02 o 
   3   9   3        0.44        0.45      2.62 o 
   4   9   3        0.71        1.55      2.01 o 
  -3  10   3        0.02       -1.03      2.54 o 
  -2  10   3        1.06        3.63      2.14 o 
  -1  10   3        0.01       -0.38      1.50 o 
   0  10   3        0.79        1.92      1.99 o 
   1  10   3        0.83        1.39      1.94 o 
   2  10   3        0.16       -2.23      2.23 o 
   3  10   3        5.46       12.16      3.34 o 
  -1  11   3        2.33        6.65      2.61 o 
   0  11   3        0.04       -1.25      3.76 o 
   1  11   3        2.61        2.97      3.49 o 
   2  11   3        0.43        1.09      3.03 o 
  -2  -9   4        0.47       -2.68      2.68 o 
  -1  -9   4        0.47        2.40      3.41 o 
   0  -9   4        0.65       -2.44      3.30 o 
   1  -9   4        0.35       -0.60      1.96 o 
   2  -9   4        0.43       -1.16      2.49 o 
  -3  -8   4        0.26        0.15      3.21 o 
  -2  -8   4        0.37       -2.20      2.65 o 
  -1  -8   4        0.33       -1.24      2.38 o 
   0  -8   4        7.53        8.84      2.06 o 
   1  -8   4        0.20       -0.31      1.65 o 
   2  -8   4        0.18       -2.39      2.39 o 
   3  -8   4        1.39        3.77      2.59 o 
  -4  -7   4        0.01        0.15      1.74 o 
  -3  -7   4        4.14        2.32      1.82 o 
  -2  -7   4        0.06       -0.11      2.67 o 
  -1  -7   4        8.84        7.47      1.76 o 
   0  -7   4        1.99        3.90      1.60 o 
   1  -7   4       69.07       72.53      4.20 o 
   2  -7   4        4.32        7.01      1.95 o 
   3  -7   4        1.94       -1.12      1.89 o 
   4  -7   4        0.00        0.60      2.10 o 
  -4  -6   4        1.85        1.44      3.14 o 
  -3  -6   4        5.02        5.18      1.63 o 
  -2  -6   4       82.53       78.98      3.00 o 
  -1  -6   4       14.48       16.96      4.42 o 
   0  -6   4        5.42       11.40      2.94 o 
   1  -6   4        1.31        0.85      1.32 o 
   2  -6   4       21.44       21.41      2.09 o 
   3  -6   4        0.34       -1.34      1.70 o 
   4  -6   4        0.04       -1.26      1.72 o 
   5  -6   4        0.37        1.83      1.99 o 
  -5  -5   4        6.65        7.94      2.18 o 
  -4  -5   4       15.66       11.01      2.11 o 
  -3  -5   4        6.52        4.84      1.92 o 
  -2  -5   4       87.43       81.19      2.21 o 
  -1  -5   4       99.90      104.14      4.18 o 
   0  -5   4       19.21       17.37      1.32 o 
   1  -5   4        7.32        9.98      1.28 o 
   2  -5   4       26.66       24.50      1.75 o 
   3  -5   4        4.08        6.39      1.89 o 
   4  -5   4        1.12       -0.02      1.62 o 
   5  -5   4        0.05        0.43      2.79 o 
  -5  -4   4        7.73       12.29      2.49 o 
  -4  -4   4       30.88       29.66      1.87 o 
  -3  -4   4       19.66       22.49      1.70 o 
  -2  -4   4       17.03       13.89      1.04 o 
  -1  -4   4       40.26       43.87      1.77 o 
   0  -4   4       89.02       88.05      2.10 o 
   1  -4   4        8.40        8.27      1.01 o 
   2  -4   4        0.13       -0.29      0.84 o 
   3  -4   4       49.36       52.64      2.07 o 
   4  -4   4        0.91        2.17      1.77 o 
   5  -4   4        1.71        0.42      1.47 o 
  -6  -3   4       19.98       23.82      1.89 o 
  -5  -3   4       24.70       27.93      3.07 o 
  -4  -3   4       63.04       62.32      2.35 o 
  -3  -3   4      229.37      216.22      2.96 o 
  -2  -3   4        1.45        0.85      0.69 o 
  -1  -3   4       13.45       14.72      0.91 o 
   0  -3   4       29.33       29.11      1.47 o 
   1  -3   4      124.68      123.42      2.05 o 
   2  -3   4       11.04       10.44      0.85 o 
   3  -3   4        0.74        1.78      0.83 o 
   4  -3   4        9.24        9.18      1.49 o 
   5  -3   4        3.74        2.96      1.20 o 
   6  -3   4        0.23       -1.42      1.69 o 
  -6  -2   4        0.36       -0.23      1.22 o 
  -5  -2   4       14.90       15.35      1.50 o 
  -4  -2   4        7.62       11.01      1.34 o 
  -3  -2   4      277.95      276.67      3.31 o 
  -2  -2   4        2.31        1.17      0.58 o 
  -1  -2   4        0.06        0.24      0.50 o 
   0  -2   4      239.82      236.83      2.59 o 
   1  -2   4        4.01        3.03      0.61 o 
   2  -2   4      170.50      167.15      2.22 o 
   3  -2   4        0.50       -0.62      0.75 o 
   4  -2   4        9.46       11.30      1.01 o 
   5  -2   4        8.99        8.44      0.81 o 
   6  -2   4        0.85        1.33      1.49 o 
  -6  -1   4        3.69        4.94      1.35 o 
  -5  -1   4        1.52       -1.09      1.09 o 
  -4  -1   4       13.42       12.71      1.36 o 
  -3  -1   4      372.08      363.70      4.57 o 
  -2  -1   4       17.82       18.39      0.78 o 
  -1  -1   4      104.87      105.84      1.49 o 
   0  -1   4      503.01      506.15      3.79 o 
   1  -1   4      210.91      245.47      2.63 o 
   2  -1   4      290.71      302.16      4.86 o 
   3  -1   4       32.77       32.08      0.96 o 
   4  -1   4       10.61       10.61      0.85 o 
   5  -1   4        1.34        1.03      1.13 o 
   6  -1   4        0.56        0.96      3.32 o 
  -6   0   4        1.91        1.19      1.31 o 
  -5   0   4        0.49        0.98      1.31 o 
  -4   0   4      115.69      111.99      2.44 o 
  -3   0   4      960.43      923.07      7.70 o 
  -2   0   4      163.10      164.39      1.93 o 
  -1   0   4      248.53      257.80      2.29 o 
   0   0   4      254.55      243.60      2.03 o 
   1   0   4      231.87      236.68      2.00 o 
   2   0   4        6.81        7.17      0.50 o 
   3   0   4       57.47       55.42      1.05 o 
   4   0   4       39.70       38.73      1.44 o 
   5   0   4        4.83        6.71      1.39 o 
   6   0   4        1.08        0.12      1.86 o 
  -6   1   4        2.30        1.49      1.38 o 
  -5   1   4       32.47       31.08      3.03 o 
  -4   1   4        3.77        3.04      1.05 o 
  -3   1   4      314.79      290.48      3.28 o 
  -2   1   4     1123.48     1202.91      8.34 o 
  -1   1   4      936.50     1030.22      6.75 o 
   0   1   4      184.43      192.85      1.72 o 
   1   1   4      201.77      207.21      1.76 o 
   2   1   4      340.11      338.59      2.88 o 
   3   1   4        8.18        9.36      0.60 o 
   4   1   4       54.20       47.69      1.44 o 
  -6   2   4        7.67        7.64      1.63 o 
  -5   2   4       10.37       12.48      1.94 o 
  -4   2   4      147.73      134.19      3.19 o 
  -3   2   4        2.56        2.77      0.63 o 
  -2   2   4      139.25      126.25      2.18 o 
  -1   2   4      124.68      115.48      1.77 o 
   0   2   4      151.17      158.01      1.62 o 
   1   2   4        2.60        3.95      0.40 o 
   2   2   4      194.15      181.34      2.01 o 
   3   2   4      193.10      189.55      2.83 o 
  -6   3   4        0.22       -0.12      1.54 o 
  -5   3   4       27.56       28.49      2.14 o 
  -4   3   4       70.80       64.83      2.44 o 
  -3   3   4       23.31       22.41      1.02 o 
  -2   3   4        1.75        0.86      0.57 o 
  -1   3   4       64.07       63.76      1.27 o 
   0   3   4       92.75       94.98      1.78 o 
   1   3   4       32.77       30.95      0.89 o 
   2   3   4       16.69       14.14      0.64 o 
   3   3   4      203.99      192.66      2.48 o 
  -6   4   4        5.20        6.80      1.86 o 
  -5   4   4        0.35        1.09      1.47 o 
  -4   4   4        2.79        3.21      1.31 o 
  -3   4   4      141.08      141.19      2.45 o 
  -2   4   4        0.28       -0.07      0.61 o 
  -1   4   4        4.87        6.76      0.66 o 
   0   4   4       69.03       90.15      1.52 o 
   1   4   4      138.07      148.59      1.84 o 
   2   4   4        0.23        0.19      0.42 o 
   3   4   4        3.83        3.87      0.58 o 
   4   4   4       11.87       13.87      0.91 o 
   5   4   4        4.09        2.63      1.46 o 
  -5   5   4        4.32        2.23      1.64 o 
  -4   5   4        2.71        4.87      1.62 o 
  -3   5   4       84.85       78.98      2.21 o 
  -2   5   4      281.31      273.77      3.52 o 
  -1   5   4      261.99      262.86      3.28 o 
   0   5   4       85.19       88.96      2.56 o 
   1   5   4       66.69       68.07      1.87 o 
   2   5   4       48.63       47.12      1.31 o 
   3   5   4       10.44       12.26      0.87 o 
   4   5   4        0.76       -0.34      0.94 o 
   5   5   4        1.55        0.78      1.29 o 
   6   5   4        0.59        1.42      1.69 o 
  -5   6   4        7.34        4.36      2.15 o 
  -4   6   4       27.84       32.54      3.99 o 
  -3   6   4        8.76        9.60      1.29 o 
  -2   6   4       41.22       42.69      2.11 o 
  -1   6   4      172.95      161.06      2.70 o 
   0   6   4       18.88       16.99      1.11 o 
   1   6   4        0.02       -0.68      0.68 o 
   2   6   4       89.87       85.77      1.72 o 
   3   6   4        1.17       -0.73      0.97 o 
   4   6   4        0.53       -0.76      0.76 o 
   5   6   4        0.04       -1.04      1.04 o 
   6   6   4        3.49        3.19      2.20 o 
  -5   7   4        0.40        1.08      2.19 o 
  -4   7   4       17.41       18.55      2.74 o 
  -3   7   4       17.17       19.73      2.08 o 
  -2   7   4        0.73       -1.16      1.16 o 
  -1   7   4      114.56       98.05      3.96 o 
   0   7   4       21.73       26.69      1.42 o 
   1   7   4       11.88        8.39      0.99 o 
   2   7   4      101.15       93.50      3.30 o 
   3   7   4       13.69       12.66      1.95 o 
   4   7   4       11.77       11.96      2.99 o 
   5   7   4        1.08        1.43      1.35 o 
  -4   8   4        1.26        0.51      2.86 o 
  -3   8   4        7.51        7.94      2.49 o 
  -2   8   4        0.53       -0.09      1.24 o 
  -1   8   4        0.16        0.92      1.24 o 
   0   8   4        8.39        8.12      1.36 o 
   1   8   4       52.07       61.35      2.63 o 
   2   8   4        0.02       -1.12      1.12 o 
   3   8   4        0.09        0.53      1.66 o 
   4   8   4        2.74        2.93      1.73 o 
   5   8   4        1.06        1.37      1.64 o 
  -3   9   4        0.13        2.02      3.37 o 
  -2   9   4        2.73        4.80      1.56 o 
  -1   9   4        2.61        1.90      1.38 o 
   0   9   4        0.59        1.34      1.27 o 
   1   9   4        1.55        2.12      1.75 o 
   2   9   4        4.83        6.17      1.70 o 
   3   9   4        0.20        1.01      1.81 o 
   4   9   4        3.12        4.60      1.92 o 
  -3  10   4        1.31        4.54      2.93 o 
  -2  10   4        0.01       -1.16      1.83 o 
  -1  10   4        3.80        4.13      1.68 o 
   0  10   4        0.90       -0.17      1.98 o 
   1  10   4        0.48       -0.27      1.88 o 
   2  10   4        0.32       -2.25      2.36 o 
   3  10   4        0.25        0.28      2.49 o 
  -1  11   4        0.06        2.13      3.12 o 
   0  11   4        2.09        4.51      2.60 o 
   1  11   4        0.09       -0.78      2.24 o 
   2  11   4        0.40        3.15      3.04 o 
  -1  -9   5        1.29        3.04      3.32 o 
   0  -9   5        1.62        5.01      3.64 o 
   1  -9   5        0.16       -2.19      2.19 o 
  -2  -8   5        0.40       -1.51      2.01 o 
  -1  -8   5        1.57       -0.84      2.95 o 
   0  -8   5        0.87        1.64      1.68 o 
   1  -8   5        1.71        1.73      1.78 o 
   2  -8   5        0.86        0.93      2.36 o 
   3  -8   5        0.03       -2.29      2.52 o 
  -3  -7   5       12.58       11.26      2.75 o 
  -2  -7   5       15.00       21.62      2.80 o 
  -1  -7   5        0.50        1.85      2.37 o 
   0  -7   5        3.37        0.85      1.52 o 
   1  -7   5        0.70       -0.36      1.55 o 
   2  -7   5        9.76       10.76      2.62 o 
   3  -7   5        0.21        1.53      2.08 o 
   4  -7   5        0.37       -2.10      2.10 o 
  -4  -6   5        3.38        3.27      1.98 o 
  -3  -6   5        0.18        1.39      1.74 o 
  -2  -6   5       41.40       45.21      3.30 o 
  -1  -6   5       10.49       13.65      1.89 o 
   0  -6   5       12.74       10.60      1.80 o 
   1  -6   5        1.98        1.31      2.75 o 
   2  -6   5       16.00       16.99      2.01 o 
   3  -6   5        7.75       16.56      2.54 o 
   4  -6   5        0.01       -0.88      1.77 o 
  -5  -5   5        0.69       -0.14      2.49 o 
  -4  -5   5       40.53       43.95      3.31 o 
  -3  -5   5       19.32       16.51      3.01 o 
  -2  -5   5        5.96        4.16      1.15 o 
  -1  -5   5       23.45       24.89      1.80 o 
   0  -5   5       18.42       17.69      1.82 o 
   1  -5   5        0.48       -1.71      1.87 o 
   2  -5   5        3.60        3.59      1.44 o 
   3  -5   5       11.92       14.32      1.94 o 
   4  -5   5        0.30        0.75      1.50 o 
   5  -5   5        0.04       -1.51      1.51 o 
  -5  -4   5        4.81        4.81      1.72 o 
  -4  -4   5       22.75       21.92      2.03 o 
  -3  -4   5       65.32       60.92      2.84 o 
  -2  -4   5       91.53       93.83      2.32 o 
  -1  -4   5       16.01       17.16      1.31 o 
   0  -4   5       43.39       47.99      1.74 o 
   1  -4   5       42.33       36.81      1.54 o 
   2  -4   5        7.95        6.40      1.21 o 
   3  -4   5        0.03        0.83      1.17 o 
   4  -4   5        1.69        1.01      1.59 o 
   5  -4   5        1.34        1.22      1.51 o 
  -5  -3   5        0.58        1.85      1.42 o 
  -4  -3   5       10.06        7.91      1.59 o 
  -3  -3   5       92.97       90.01      2.46 o 
  -2  -3   5        7.17        6.92      0.92 o 
  -1  -3   5        6.68        8.91      0.84 o 
   0  -3   5        1.51        1.43      0.85 o 
   1  -3   5      231.41      212.01      2.90 o 
   2  -3   5       39.37       41.13      1.49 o 
   3  -3   5       11.40       12.91      1.19 o 
   4  -3   5        1.06        1.15      1.17 o 
   5  -3   5        3.48        5.78      1.32 o 
   6  -3   5        0.25       -1.53      1.96 o 
  -6  -2   5        0.07       -0.47      1.46 o 
  -5  -2   5        0.06        0.64      1.33 o 
  -4  -2   5       70.81       69.38      2.97 o 
  -3  -2   5      655.72      624.24      6.52 o 
  -2  -2   5      109.50      103.57      2.31 o 
  -1  -2   5       16.70       19.42      1.24 o 
   0  -2   5      167.93      172.55      2.38 o 
   1  -2   5        1.19        1.63      0.71 o 
   2  -2   5        9.00        9.83      0.82 o 
   3  -2   5        0.73        1.55      0.60 o 
   4  -2   5        0.74        1.92      0.85 o 
   5  -2   5        0.01       -0.45      0.86 o 
   6  -2   5        1.70        1.89      1.60 o 
  -6  -1   5       12.87       13.20      1.81 o 
  -5  -1   5        5.88        6.59      1.51 o 
  -4  -1   5      262.28      245.93      4.82 o 
  -3  -1   5      181.29      174.17      2.45 o 
  -2  -1   5       38.49       38.01      1.17 o 
  -1  -1   5        6.74        7.25      0.63 o 
   0  -1   5       50.26       53.41      1.18 o 
   1  -1   5      505.57      504.39      4.35 o 
   2  -1   5       33.68       40.70      1.41 o 
   3  -1   5        0.35        0.04      0.52 o 
   4  -1   5       10.09       12.33      2.22 o 
   5  -1   5        2.42        2.37      1.27 o 
   6  -1   5        0.02       -1.17      1.17 o 
  -6   0   5       18.64       21.10      3.49 o 
  -5   0   5       19.39       21.22      2.04 o 
  -4   0   5        4.83        5.25      1.26 o 
  -3   0   5       49.16       47.64      1.37 o 
  -2   0   5       36.40       44.10      1.15 o 
  -1   0   5      227.61      258.28      2.60 o 
   0   0   5        0.12        0.15      0.39 o 
   1   0   5       65.53       54.47      1.13 o 
   2   0   5     1519.23     1486.30     12.08 o 
   3   0   5       42.55       46.73      0.95 o 
   4   0   5       65.21       58.79      1.91 o 
   5   0   5        0.09       -1.01      1.01 o 
   6   0   5        0.79       -0.34      1.14 o 
  -6   1   5        9.63       13.22      1.84 o 
  -5   1   5       48.07       47.21      2.48 o 
  -4   1   5      189.50      178.52      3.75 o 
  -3   1   5       31.12       35.63      1.18 o 
  -2   1   5       14.56       12.38      0.79 o 
  -1   1   5      907.14      979.60      6.68 o 
   0   1   5        4.17        2.90      0.42 o 
   1   1   5      414.11      380.56      3.11 o 
   2   1   5       13.53       10.60      0.58 o 
   3   1   5       16.33       15.32      0.60 o 
   4   1   5        7.10        4.70      0.72 o 
   5   1   5        1.70       -0.35      1.51 o 
   6   1   5        0.05       -0.10      1.50 o 
  -6   2   5        4.42        2.94      1.66 o 
  -5   2   5       24.90       24.31      2.09 o 
  -4   2   5       50.75       48.57      2.38 o 
  -3   2   5       89.19       88.45      1.89 o 
  -2   2   5      257.31      256.77      2.90 o 
  -1   2   5     1024.96     1100.50      7.41 o 
   0   2   5      497.39      501.74      3.79 o 
   1   2   5       70.03       86.25      1.23 o 
   2   2   5        0.30        0.13      0.37 o 
   3   2   5       41.94       36.02      1.05 o 
   4   2   5        4.32        4.61      0.66 o 
  -6   3   5        1.25        1.95      2.83 o 
  -5   3   5        0.64        1.72      2.00 o 
  -4   3   5       17.51       15.18      1.59 o 
  -3   3   5       20.57       20.55      1.13 o 
  -2   3   5        0.46        1.27      0.68 o 
  -1   3   5      509.40      514.91      5.12 o 
   0   3   5       67.69       55.37      1.21 o 
   1   3   5       26.98       29.61      0.81 o 
   2   3   5        0.40        0.63      0.39 o 
   3   3   5        5.94        6.38      0.64 o 
   4   3   5       96.35       94.86      1.63 o 
  -5   4   5       22.14       16.83      2.03 o 
  -4   4   5       44.48       37.78      3.02 o 
  -3   4   5        0.69       -0.03      0.87 o 
  -2   4   5      318.70      311.53      3.97 o 
  -1   4   5       56.92       53.59      1.39 o 
   0   4   5       45.43       49.50      1.25 o 
   1   4   5      171.87      166.57      2.06 o 
   2   4   5       13.31       12.44      0.69 o 
   3   4   5        0.01       -0.34      0.46 o 
   4   4   5        0.36       -0.60      0.60 o 
   5   4   5        3.11        3.67      1.56 o 
  -5   5   5       11.71       11.16      2.38 o 
  -4   5   5       12.58       14.90      1.99 o 
  -3   5   5        5.15        2.75      1.16 o 
  -2   5   5      123.43      118.76      2.34 o 
  -1   5   5      212.40      189.85      2.64 o 
   0   5   5       81.30       78.47      1.84 o 
   1   5   5       17.65       19.66      0.88 o 
   2   5   5        2.24        0.71      0.44 o 
   3   5   5       37.52       36.32      1.15 o 
   4   5   5        2.90        2.73      1.10 o 
   5   5   5        0.31        0.17      1.46 o 
   6   5   5        1.49        1.31      1.69 o 
  -5   6   5        8.17        7.23      2.40 o 
  -4   6   5        6.83        5.07      2.08 o 
  -3   6   5        0.19        0.57      1.11 o 
  -2   6   5       32.18       30.52      1.70 o 
  -1   6   5       16.48       20.10      1.23 o 
   0   6   5       65.49       64.84      1.85 o 
   1   6   5       14.42       16.43      1.01 o 
   2   6   5        2.24        1.65      0.72 o 
   3   6   5       50.30       54.78      1.91 o 
   4   6   5        9.78       10.93      1.09 o 
   5   6   5        1.31        2.99      1.41 o 
   6   6   5        0.01        2.81      2.14 o 
  -5   7   5        0.59       -1.78      2.19 o 
  -4   7   5        3.31        1.45      2.50 o 
  -3   7   5       15.85       14.52      2.03 o 
  -2   7   5       88.29       88.92      3.03 o 
  -1   7   5       19.29       17.05      1.59 o 
   0   7   5       39.52       44.18      2.05 o 
   1   7   5       31.66       31.61      1.50 o 
   2   7   5        4.79        1.19      1.15 o 
   3   7   5        0.00        0.02      1.00 o 
   4   7   5        0.66        1.74      1.48 o 
   5   7   5        1.56        1.79      1.35 o 
  -4   8   5        0.37        1.43      3.95 o 
  -3   8   5        6.63        8.46      2.50 o 
  -2   8   5       17.22       17.06      1.82 o 
  -1   8   5       40.07       39.94      2.25 o 
   0   8   5       13.74       10.78      1.46 o 
   1   8   5       20.24       16.44      1.63 o 
   2   8   5        0.40        0.34      1.35 o 
   3   8   5        0.66        1.47      1.62 o 
   4   8   5        0.69       -0.60      1.67 o 
   5   8   5        0.19        0.48      1.54 o 
  -3   9   5        1.09        0.33      2.34 o 
  -2   9   5        1.11        0.53      1.38 o 
  -1   9   5        0.18        1.58      1.34 o 
   0   9   5        0.61        1.53      1.31 o 
   1   9   5        1.14        1.81      1.74 o 
   2   9   5        0.48        0.46      1.45 o 
   3   9   5        2.49        4.55      1.95 o 
   4   9   5        1.99        2.87      1.95 o 
  -2  10   5        1.04        1.58      1.95 o 
  -1  10   5        0.12        0.62      1.59 o 
   0  10   5        0.13        1.97      2.78 o 
   1  10   5        2.32        0.24      1.93 o 
   2  10   5        0.05        1.41      2.68 o 
   3  10   5        0.05        3.04      2.61 o 
  -1  11   5        0.29        2.33      2.57 o 
   0  11   5        0.49        1.50      2.44 o 
   1  11   5        0.14       -0.26      2.90 o 
   2  11   5        1.60       -1.98      2.89 o 
  -2  -8   6        3.05        9.73      2.79 o 
  -1  -8   6        0.63       -2.83      2.83 o 
   0  -8   6        0.16       -1.11      2.84 o 
   1  -8   6        0.97        3.04      2.42 o 
   2  -8   6        1.70        2.41      2.65 o 
  -3  -7   6        4.10        8.12      2.69 o 
  -2  -7   6        5.47        8.17      2.50 o 
  -1  -7   6        2.92        3.82      1.75 o 
   0  -7   6        1.64        1.15      1.65 o 
   1  -7   6        0.43       -0.87      1.93 o 
   2  -7   6        7.84        7.38      2.61 o 
   3  -7   6        0.23        2.71      2.48 o 
  -4  -6   6       12.41       16.55      3.72 o 
  -3  -6   6       16.80       17.00      2.59 o 
  -2  -6   6        6.26        3.47      2.10 o 
  -1  -6   6       41.61       43.34      2.41 o 
   0  -6   6        1.54        1.90      1.43 o 
   1  -6   6        2.13        4.03      1.65 o 
   2  -6   6        5.47        0.77      1.92 o 
   3  -6   6        3.08        5.53      2.70 o 
   4  -6   6        0.95       -0.06      2.00 o 
  -4  -5   6        1.94       -1.64      2.30 o 
  -3  -5   6       52.43       52.74      4.77 o 
  -2  -5   6       24.54       23.32      2.58 o 
  -1  -5   6        0.07       -0.63      1.12 o 
   0  -5   6       21.10       25.00      2.44 o 
   1  -5   6       13.01       18.59      2.12 o 
   2  -5   6        5.00        5.17      2.17 o 
   3  -5   6        0.19       -1.77      1.77 o 
   4  -5   6        1.58        2.91      1.66 o 
   5  -5   6        0.25        0.09      1.81 o 
  -5  -4   6       11.69       14.14      3.60 o 
  -4  -4   6       11.62       14.83      1.96 o 
  -3  -4   6       19.17       19.35      2.06 o 
  -2  -4   6       57.81       55.20      2.11 o 
  -1  -4   6        4.89        3.65      1.24 o 
   0  -4   6        4.22        5.15      1.31 o 
   1  -4   6       43.02       41.20      2.21 o 
   2  -4   6       10.90       12.97      1.73 o 
   3  -4   6       12.42       18.25      1.92 o 
   4  -4   6        2.32        2.09      2.20 o 
   5  -4   6        1.19        2.03      1.47 o 
  -5  -3   6       16.48       20.40      2.20 o 
  -4  -3   6       22.32       23.09      2.53 o 
  -3  -3   6       12.22        9.96      1.75 o 
  -2  -3   6      112.90      113.20      2.60 o 
  -1  -3   6        5.32        8.94      1.03 o 
   0  -3   6       11.52       12.55      1.01 o 
   1  -3   6       22.36       19.64      1.42 o 
   2  -3   6       13.43       15.25      1.19 o 
   3  -3   6        0.16       -0.86      1.13 o 
   4  -3   6        2.83        3.15      1.25 o 
   5  -3   6        0.32       -1.11      1.11 o 
  -5  -2   6        8.48       10.53      1.79 o 
  -4  -2   6        3.58        2.86      1.52 o 
  -3  -2   6        0.26        0.92      1.02 o 
  -2  -2   6       80.06       74.83      3.10 o 
  -1  -2   6        1.99        1.19      0.79 o 
   0  -2   6      199.34      210.04      2.75 o 
   1  -2   6       60.46       54.65      1.69 o 
   2  -2   6        5.21        6.48      0.84 o 
   3  -2   6        3.71        3.81      1.10 o 
   4  -2   6        1.37        1.06      0.98 o 
   5  -2   6        0.56        0.63      0.92 o 
   6  -2   6        0.10        0.81      1.77 o 
  -5  -1   6        0.01       -0.62      1.37 o 
  -4  -1   6        6.40        6.94      1.56 o 
  -3  -1   6        2.30        2.41      0.90 o 
  -2  -1   6      245.80      244.37      3.03 o 
  -1  -1   6       72.30       74.86      1.55 o 
   0  -1   6      111.90      108.64      1.85 o 
   1  -1   6      145.34      129.57      2.07 o 
   2  -1   6       44.97       47.72      1.37 o 
   3  -1   6       34.68       35.96      1.07 o 
   4  -1   6        2.80        3.61      0.78 o 
   5  -1   6        0.20       -1.17      1.17 o 
   6  -1   6        2.61        1.67      1.37 o 
  -6   0   6        0.18        1.06      1.60 o 
  -5   0   6       49.36       49.91      2.70 o 
  -4   0   6       80.63       76.36      2.74 o 
  -3   0   6        0.33        0.58      0.76 o 
  -2   0   6      280.02      285.87      3.26 o 
  -1   0   6      417.14      435.93      3.92 o 
   0   0   6        0.47       -0.49      0.49 o 
   1   0   6       12.79       12.02      0.75 o 
   2   0   6      134.95      126.63      2.09 o 
   3   0   6       26.47       28.40      0.95 o 
   4   0   6        0.31       -0.65      0.65 o 
   5   0   6        4.94        3.90      1.08 o 
   6   0   6        0.52       -0.40      1.53 o 
  -6   1   6        1.44        4.40      1.74 o 
  -5   1   6       14.16       15.02      1.92 o 
  -4   1   6      150.43      149.18      3.62 o 
  -3   1   6       27.45       28.58      1.29 o 
  -2   1   6      106.12      111.12      1.95 o 
  -1   1   6      455.02      487.75      4.22 o 
   0   1   6      159.29      143.48      1.98 o 
   1   1   6      205.06      213.96      2.24 o 
   2   1   6        1.92        0.88      0.43 o 
   3   1   6       33.10       32.56      1.06 o 
   4   1   6       14.88       14.85      1.93 o 
   5   1   6        0.16        0.07      1.50 o 
   6   1   6        0.18       -1.24      1.24 o 
  -6   2   6        1.40       -1.22      1.62 o 
  -5   2   6        0.43        1.60      1.57 o 
  -4   2   6        8.63       14.13      1.80 o 
  -3   2   6      132.16      125.78      2.39 o 
  -2   2   6        0.65       -0.10      0.65 o 
  -1   2   6       22.25       23.07      1.06 o 
   0   2   6       77.96       77.47      1.62 o 
   1   2   6       50.73       51.20      1.09 o 
   2   2   6        0.06        0.41      0.45 o 
   3   2   6       66.02       62.70      1.58 o 
   4   2   6       52.54       50.11      1.92 o 
   5   2   6        0.02        0.40      1.13 o 
  -5   3   6       24.24       20.37      2.17 o 
  -4   3   6        5.86        4.13      2.81 o 
  -3   3   6       44.07       46.09      3.72 o 
  -2   3   6       81.51       90.44      1.98 o 
  -1   3   6       78.53       79.80      1.64 o 
   0   3   6       11.50        9.40      0.73 o 
   1   3   6        1.67        0.78      0.51 o 
   2   3   6        3.54        5.32      0.55 o 
   3   3   6        1.69        0.98      0.52 o 
   4   3   6        1.14        0.04      0.64 o 
   5   3   6        0.28       -1.09      1.52 o 
  -5   4   6        7.08        7.47      2.44 o 
  -4   4   6        4.23        5.15      1.63 o 
  -3   4   6       43.83       39.39      1.80 o 
  -2   4   6      104.42      100.67      2.45 o 
  -1   4   6       55.45       59.77      1.57 o 
   0   4   6        7.16        7.20      0.73 o 
   1   4   6        1.68        3.39      0.62 o 
   2   4   6       39.19       52.19      1.17 o 
   3   4   6       33.19       34.38      1.34 o 
   4   4   6        7.03        6.60      0.99 o 
   5   4   6        0.07        0.86      1.13 o 
  -5   5   6        5.82       10.11      2.43 o 
  -4   5   6        1.21        0.64      2.58 o 
  -3   5   6        9.47       11.02      1.29 o 
  -2   5   6      397.41      372.71      4.88 o 
  -1   5   6       81.84       80.46      1.90 o 
   0   5   6       90.63       91.10      1.91 o 
   1   5   6       47.96       47.30      1.59 o 
   2   5   6        8.49        9.52      0.81 o 
   3   5   6       12.74       13.62      0.97 o 
   4   5   6        5.87        6.50      1.19 o 
   5   5   6        0.01        0.09      0.82 o 
   6   5   6        0.05        0.72      1.24 o 
  -5   6   6        8.62        8.73      2.74 o 
  -4   6   6        2.07        2.69      2.46 o 
  -3   6   6      100.51      105.46      3.76 o 
  -2   6   6       63.01       65.79      3.09 o 
  -1   6   6        9.67        9.91      1.04 o 
   0   6   6       21.33       18.89      1.26 o 
   1   6   6        2.73        2.73      0.93 o 
   2   6   6       14.94       15.39      0.98 o 
   3   6   6        1.80        0.41      0.86 o 
   4   6   6        0.08        0.03      1.10 o 
   5   6   6        1.07        1.09      1.50 o 
  -4   7   6        1.08        1.46      3.02 o 
  -3   7   6        9.65        7.89      2.36 o 
  -2   7   6       25.29       30.16      2.05 o 
  -1   7   6       29.83       28.88      1.92 o 
   0   7   6       19.62       15.84      1.36 o 
   1   7   6       21.31       21.64      1.33 o 
   2   7   6        0.05       -0.58      1.08 o 
   3   7   6       53.04       56.98      3.29 o 
   4   7   6        0.01       -1.02      1.21 o 
   5   7   6        3.09        4.09      1.30 o 
  -4   8   6        0.67        1.91      2.45 o 
  -3   8   6        1.01        2.58      2.29 o 
  -2   8   6        0.70        1.50      1.35 o 
  -1   8   6        0.00       -1.10      1.33 o 
   0   8   6       28.17       29.29      1.95 o 
   1   8   6        0.03       -1.06      1.06 o 
   2   8   6       38.01       42.64      2.50 o 
   3   8   6        0.16       -0.94      1.09 o 
   4   8   6        0.06       -0.53      1.34 o 
   5   8   6        0.15        1.27      1.76 o 
  -3   9   6        0.17        1.88      2.54 o 
  -2   9   6        2.48        3.25      1.56 o 
  -1   9   6        2.28        1.59      1.41 o 
   0   9   6        5.39        9.90      3.43 o 
   1   9   6        4.63       12.59      2.73 o 
   2   9   6        0.00        0.44      1.48 o 
   3   9   6        0.07        1.67      1.78 o 
   4   9   6        0.05       -3.15      4.76 o 
  -2  10   6        1.09        2.99      2.19 o 
  -1  10   6        0.57        1.72      1.77 o 
   0  10   6        2.80        5.46      2.19 o 
   1  10   6        0.52        1.27      2.48 o 
   2  10   6        1.24        2.81      1.96 o 
   3  10   6        0.23        1.52      2.49 o 
  -1  11   6        2.90        3.57      2.54 o 
   0  11   6        1.10        0.27      2.35 o 
   1  11   6        1.09        1.91      2.37 o 
   2  11   6        0.13       -2.08      2.08 o 
   0  -8   7        0.02       -3.46      3.52 o 
   1  -8   7        0.06       -2.48      2.48 o 
  -2  -7   7        0.19        0.84      4.20 o 
  -1  -7   7        5.61        2.58      2.96 o 
   0  -7   7        0.00       -1.35      1.85 o 
   1  -7   7        0.47        0.53      2.80 o 
   2  -7   7        2.71        4.74      3.65 o 
   3  -7   7        3.17        6.39      2.74 o 
  -3  -6   7        5.26        5.11      4.16 o 
  -2  -6   7        8.39        6.18      2.40 o 
  -1  -6   7        1.31        1.60      1.65 o 
   0  -6   7        3.22        2.94      1.67 o 
   1  -6   7        4.70        7.52      1.96 o 
   2  -6   7        0.09       -1.13      1.92 o 
   3  -6   7        0.00        0.88      3.15 o 
   4  -6   7        0.57        0.92      3.26 o 
  -4  -5   7        2.02       -1.26      2.59 o 
  -3  -5   7        7.59        9.40      3.24 o 
  -2  -5   7       42.99       43.26      4.78 o 
  -1  -5   7       33.74       32.99      2.19 o 
   0  -5   7        0.20        1.49      1.25 o 
   1  -5   7        5.20        3.89      1.87 o 
   2  -5   7        2.15        3.44      2.09 o 
   3  -5   7        1.77        2.35      1.95 o 
   4  -5   7        0.21        0.08      1.82 o 
  -4  -4   7        3.84        4.49      3.85 o 
  -3  -4   7        1.53        0.89      1.76 o 
  -2  -4   7       14.01       18.99      2.02 o 
  -1  -4   7       49.34       45.77      2.26 o 
   0  -4   7        7.28        6.52      1.36 o 
   1  -4   7        0.56        1.71      1.33 o 
   2  -4   7        6.59        4.56      1.41 o 
   3  -4   7        1.77        0.66      1.94 o 
   4  -4   7        2.41        3.57      2.25 o 
   5  -4   7        0.37       -0.11      2.21 o 
  -5  -3   7        0.96        1.86      2.01 o 
  -4  -3   7        0.40       -1.83      2.12 o 
  -3  -3   7       88.10       86.64      4.94 o 
  -2  -3   7       23.93       22.38      1.60 o 
  -1  -3   7       19.47       21.46      1.54 o 
   0  -3   7       29.49       27.96      1.67 o 
   1  -3   7        0.17       -0.36      0.94 o 
   2  -3   7        0.12        0.61      1.01 o 
   3  -3   7        1.15        2.24      1.46 o 
   4  -3   7        1.29        2.11      1.38 o 
   5  -3   7        0.08       -1.28      2.08 o 
  -5  -2   7        0.23        0.46      2.34 o 
  -4  -2   7        2.04        2.91      1.61 o 
  -3  -2   7       21.78       25.64      3.03 o 
  -2  -2   7      440.96      438.89      5.90 o 
  -1  -2   7       10.40       12.18      1.15 o 
   0  -2   7       63.89       65.20      1.75 o 
   1  -2   7        0.54       -0.85      0.85 o 
   2  -2   7        5.42        6.64      0.93 o 
   3  -2   7        1.34        0.42      1.09 o 
   4  -2   7        0.15        0.82      1.07 o 
   5  -2   7        1.81        2.64      1.08 o 
  -5  -1   7       55.02       56.37      3.05 o 
  -4  -1   7        0.31        1.69      1.48 o 
  -3  -1   7       43.91       49.22      2.20 o 
  -2  -1   7       24.81       23.72      1.30 o 
  -1  -1   7       28.42       29.72      1.23 o 
   0  -1   7        9.58       10.39      0.95 o 
   1  -1   7        5.74        5.64      0.85 o 
   2  -1   7       12.97       12.19      0.95 o 
   3  -1   7       19.04       19.86      1.39 o 
   4  -1   7        0.09       -0.72      0.91 o 
   5  -1   7        3.70        2.97      1.36 o 
   6  -1   7        0.18        0.52      2.30 o 
  -5   0   7       41.07       42.68      2.73 o 
  -4   0   7       86.92       84.16      5.08 o 
  -3   0   7       73.18       70.84      2.33 o 
  -2   0   7      132.30      122.63      2.21 o 
  -1   0   7       22.62       21.54      1.26 o 
   0   0   7      129.27      129.37      2.43 o 
   1   0   7       18.96       16.86      1.38 o 
   2   0   7        2.09        1.54      0.68 o 
   3   0   7       36.16       32.56      1.39 o 
   4   0   7        0.08       -0.12      0.73 o 
   5   0   7        0.03       -1.33      1.33 o 
   6   0   7        0.00        0.05      1.05 o 
  -5   1   7        8.26        7.87      1.86 o 
  -4   1   7       36.22       35.78      2.43 o 
  -3   1   7      171.95      162.69      3.04 o 
  -2   1   7       86.92       82.42      2.11 o 
  -1   1   7       46.86       46.35      1.39 o 
   0   1   7      785.01      820.07      6.72 o 
   1   1   7      125.78      126.79      1.93 o 
   2   1   7      101.18       90.42      1.71 o 
   3   1   7        3.97        4.39      0.64 o 
   4   1   7        1.88        1.66      0.66 o 
   5   1   7        2.85        1.99      1.01 o 
   6   1   7        0.14        0.90      1.49 o 
  -5   2   7       15.66       15.66      2.16 o 
  -4   2   7        5.43        5.04      1.61 o 
  -3   2   7        0.37        0.70      0.92 o 
  -2   2   7       62.51       62.28      2.02 o 
  -1   2   7       11.63       16.09      0.99 o 
   0   2   7       20.91       22.91      0.99 o 
   1   2   7      117.42      112.32      2.08 o 
   2   2   7       19.92       22.27      1.05 o 
   3   2   7        0.03       -0.49      0.49 o 
   4   2   7        0.07        0.31      1.28 o 
   5   2   7        1.58        2.05      0.88 o 
   6   2   7        0.78       -0.10      1.34 o 
  -5   3   7       30.09       33.72      3.01 o 
  -4   3   7       67.02       65.56      3.15 o 
  -3   3   7       15.91       14.89      1.68 o 
  -2   3   7       41.05       39.68      1.78 o 
  -1   3   7       24.03       24.52      1.14 o 
   0   3   7        0.08        0.33      0.62 o 
   1   3   7        5.13        6.22      0.70 o 
   2   3   7       46.87       46.57      1.57 o 
   3   3   7        6.19        6.28      0.82 o 
   4   3   7        6.52        6.38      1.05 o 
   5   3   7        1.66        0.85      0.76 o 
  -5   4   7        2.71        6.29      2.20 o 
  -4   4   7       29.66       24.40      5.90 o 
  -3   4   7        8.83        9.02      1.23 o 
  -2   4   7       16.43       14.31      1.25 o 
  -1   4   7      178.95      176.49      2.63 o 
   0   4   7       41.44       44.81      1.41 o 
   1   4   7       13.03       13.59      0.85 o 
   2   4   7       17.56       17.78      0.93 o 
   3   4   7       26.84       24.06      1.10 o 
   4   4   7        0.00        0.68      1.06 o 
   5   4   7        0.18        0.08      0.76 o 
   6   4   7        0.06       -1.29      1.73 o 
  -5   5   7       13.68       17.51      2.89 o 
  -4   5   7        2.81        3.90      2.06 o 
  -3   5   7       16.51       21.02      1.79 o 
  -2   5   7       12.01       12.32      1.33 o 
  -1   5   7       26.69       29.31      1.63 o 
   0   5   7        0.02        0.76      0.74 o 
   1   5   7       73.34       75.34      1.76 o 
   2   5   7        8.70        9.86      1.27 o 
   3   5   7        0.08       -0.21      1.01 o 
   4   5   7        4.37        3.07      1.10 o 
   5   5   7        0.11        0.04      0.90 o 
   6   5   7        0.03        1.54      1.33 o 
  -5   6   7       16.90       14.49      2.87 o 
  -4   6   7        1.28        1.58      2.34 o 
  -3   6   7        0.09        1.25      1.45 o 
  -2   6   7       18.37       17.88      1.73 o 
  -1   6   7       76.56       77.35      2.74 o 
   0   6   7        9.40        8.55      0.99 o 
   1   6   7       10.49        9.90      1.10 o 
   2   6   7        7.35        9.09      1.24 o 
   3   6   7       17.92       21.16      1.40 o 
   4   6   7        4.33        5.21      0.85 o 
   5   6   7        0.87       -0.36      1.17 o 
  -4   7   7        6.69        4.15      2.44 o 
  -3   7   7        3.43        2.51      2.24 o 
  -2   7   7        4.50        3.78      1.39 o 
  -1   7   7       69.52       65.05      2.63 o 
   0   7   7       54.25       52.93      2.67 o 
   1   7   7        4.96        3.88      1.01 o 
   2   7   7       23.38       21.84      1.65 o 
   3   7   7       11.31       10.59      1.73 o 
   4   7   7        2.77        2.86      1.30 o 
   5   7   7        0.09       -0.84      1.19 o 
  -4   8   7        2.76        4.14      2.69 o 
  -3   8   7        5.56        3.59      5.34 o 
  -2   8   7        0.04        0.68      1.41 o 
  -1   8   7       10.26       10.94      1.62 o 
   0   8   7       12.14       12.92      1.76 o 
   1   8   7        0.06        1.60      1.36 o 
   2   8   7        1.93        2.79      1.43 o 
   3   8   7        1.57        2.82      1.31 o 
   4   8   7        0.17        0.02      1.54 o 
   5   8   7        0.24        1.20      1.42 o 
  -3   9   7        0.97       -0.37      3.10 o 
  -2   9   7        2.07        3.62      1.62 o 
  -1   9   7        0.32       -0.56      2.13 o 
   0   9   7        0.13        2.27      1.49 o 
   1   9   7        1.31        1.30      1.80 o 
   2   9   7        0.37        1.18      1.50 o 
   3   9   7        0.16        0.33      1.34 o 
   4   9   7        0.27        0.84      1.67 o 
  -2  10   7        0.32        1.09      2.05 o 
  -1  10   7        1.03        0.52      1.71 o 
   0  10   7        1.57        3.21      2.20 o 
   1  10   7        0.22        1.73      2.80 o 
   2  10   7        0.66        0.94      1.80 o 
   3  10   7        0.09       -1.14      4.25 o 
  -1  11   7        0.51        1.61      2.51 o 
   0  11   7        0.63        0.64      2.35 o 
   1  11   7        0.18       -2.11      2.11 o 
  -1  -7   8        0.02       -0.01      2.81 o 
   0  -7   8        1.66        0.56      1.80 o 
   1  -7   8        0.05        4.00      2.57 o 
   2  -7   8        0.00       -1.97      2.55 o 
  -2  -6   8        8.49        6.95      2.61 o 
  -1  -6   8       12.86       15.04      2.41 o 
   0  -6   8        1.60        0.76      1.53 o 
   1  -6   8        0.36        3.36      2.28 o 
   2  -6   8        0.01       -1.05      4.32 o 
   3  -6   8        1.87       -0.12      2.33 o 
  -3  -5   8       12.03       14.89      3.85 o 
  -2  -5   8        7.62        5.62      3.21 o 
  -1  -5   8        5.82        4.85      1.57 o 
   0  -5   8        5.65        4.48      1.49 o 
   1  -5   8        0.25        1.28      1.63 o 
   2  -5   8        4.36        7.00      3.46 o 
   3  -5   8        0.89        3.69      2.20 o 
   4  -5   8        0.32        1.39      2.10 o 
  -4  -4   8       27.78       34.30      3.33 o 
  -3  -4   8       24.21       19.56      2.77 o 
  -2  -4   8        3.06        2.29      1.61 o 
  -1  -4   8        3.53        2.73      1.35 o 
   0  -4   8        3.20        3.97      1.40 o 
   1  -4   8        2.34        2.90      2.04 o 
   2  -4   8        0.06       -0.84      2.32 o 
   3  -4   8        0.38        1.81      1.87 o 
   4  -4   8        0.58       -1.14      3.38 o 
  -4  -3   8       13.52        8.10      2.28 o 
  -3  -3   8        7.64       12.14      3.28 o 
  -2  -3   8       69.69       60.14      2.93 o 
  -1  -3   8        9.61       11.03      1.55 o 
   0  -3   8        9.58       11.17      1.44 o 
   1  -3   8        1.35        0.68      1.11 o 
   2  -3   8       23.23       25.02      2.14 o 
   3  -3   8        0.01        0.66      1.40 o 
   4  -3   8        0.00       -1.19      1.29 o 
   5  -3   8        0.74        0.74      1.42 o 
  -5  -2   8       10.91       10.02      2.42 o 
  -4  -2   8        3.85        2.04      1.99 o 
  -3  -2   8        5.84        7.55      2.06 o 
  -2  -2   8       72.88       66.78      2.66 o 
  -1  -2   8      131.67      121.33      3.30 o 
   0  -2   8        0.06        0.60      1.01 o 
   1  -2   8       76.68       78.61      2.26 o 
   2  -2   8        4.27        5.90      1.17 o 
   3  -2   8        3.36        2.91      1.38 o 
   4  -2   8        0.93       -0.07      1.24 o 
   5  -2   8        0.52       -0.13      1.28 o 
  -5  -1   8        9.02        9.95      2.78 o 
  -4  -1   8       29.87       29.76      2.94 o 
  -3  -1   8      122.82      115.84      4.68 o 
  -2  -1   8       17.45       14.70      1.37 o 
  -1  -1   8       56.44       52.74      2.46 o 
   0  -1   8       48.19       48.42      1.66 o 
   1  -1   8        1.19        0.39      0.90 o 
   2  -1   8        0.54        0.03      0.96 o 
   3  -1   8        1.06        0.93      1.48 o 
   4  -1   8        0.04        0.31      1.21 o 
   5  -1   8        0.02       -0.06      0.89 o 
  -5   0   8        2.00        3.03      3.70 o 
  -4   0   8       33.43       39.87      3.17 o 
  -3   0   8       69.89       68.11      2.65 o 
  -2   0   8       16.42       15.30      1.36 o 
  -1   0   8       23.40       24.06      1.33 o 
   0   0   8      257.58      266.30      3.54 o 
   1   0   8       10.48        9.79      1.05 o 
   2   0   8        1.31        1.72      0.85 o 
   3   0   8       54.73       50.37      2.05 o 
   4   0   8       13.10       12.49      1.25 o 
   5   0   8        3.95        6.56      1.39 o 
   6   0   8        0.23       -0.38      1.25 o 
  -5   1   8       32.82       33.06      3.23 o 
  -4   1   8        0.12        0.84      2.18 o 
  -3   1   8        2.67        7.02      1.37 o 
  -2   1   8        4.93        3.00      1.11 o 
  -1   1   8        0.65        0.03      0.80 o 
   0   1   8        7.75        8.44      1.07 o 
   1   1   8       59.38       62.86      1.69 o 
   2   1   8       60.67       59.33      1.61 o 
   3   1   8       14.67       10.45      1.17 o 
   4   1   8        0.58        1.53      0.70 o 
   5   1   8        1.89        0.57      1.17 o 
   6   1   8        0.20       -0.50      1.70 o 
  -5   2   8       56.53       55.35      6.34 o 
  -4   2   8       24.45       23.14      2.69 o 
  -3   2   8        2.05        2.45      1.27 o 
  -2   2   8       20.52       20.39      1.90 o 
  -1   2   8      131.34      126.92      2.31 o 
   0   2   8      145.70      154.25      2.54 o 
   1   2   8        0.40        2.12      0.76 o 
   2   2   8       12.60       10.04      1.02 o 
   3   2   8        0.07       -0.08      0.89 o 
   4   2   8        0.00        0.60      1.08 o 
   5   2   8        0.26       -0.96      0.96 o 
   6   2   8        0.01        0.28      1.57 o 
  -5   3   8       19.77       23.85      2.98 o 
  -4   3   8       38.29       38.57      3.23 o 
  -3   3   8       18.86       17.37      1.46 o 
  -2   3   8       22.04       26.31      1.63 o 
  -1   3   8       46.88       47.75      2.18 o 
   0   3   8      155.75      153.53      2.61 o 
   1   3   8       16.22       17.15      1.09 o 
   2   3   8        2.90        1.23      0.65 o 
   3   3   8       11.62        9.18      1.07 o 
   4   3   8        0.19       -0.19      1.02 o 
   5   3   8        3.87        3.79      1.05 o 
   6   3   8        0.05       -0.79      1.48 o 
  -5   4   8        5.57        8.57      2.57 o 
  -4   4   8        0.02        0.24      1.92 o 
  -3   4   8        0.24        0.95      1.40 o 
  -2   4   8       11.05        9.90      1.41 o 
  -1   4   8       13.24       13.49      1.11 o 
   0   4   8        0.28       -0.47      0.70 o 
   1   4   8       29.52       30.51      1.25 o 
   2   4   8        5.18        3.84      0.75 o 
   3   4   8        2.77        1.93      0.80 o 
   4   4   8        4.79        1.79      1.08 o 
   5   4   8        0.09       -0.86      0.86 o 
   6   4   8        0.00        1.36      2.59 o 
  -5   5   8       17.60       25.05      3.33 o 
  -4   5   8        3.41        5.25      2.20 o 
  -3   5   8        5.50        5.92      1.70 o 
  -2   5   8       18.30       18.74      1.74 o 
  -1   5   8      200.03      194.59      5.19 o 
   0   5   8        5.68        5.97      1.03 o 
   1   5   8        4.66        5.28      0.89 o 
   2   5   8        0.70        0.52      1.18 o 
   3   5   8        0.40       -0.75      0.75 o 
   4   5   8        0.10       -0.74      1.08 o 
   5   5   8        0.00        1.45      1.38 o 
  -4   6   8       43.79       51.26      4.01 o 
  -3   6   8        0.57        1.07      2.92 o 
  -2   6   8       72.46       70.93      2.78 o 
  -1   6   8        3.52        1.89      1.24 o 
   0   6   8        7.72        8.42      1.36 o 
   1   6   8        0.58        1.54      0.92 o 
   2   6   8        2.48        1.11      1.07 o 
   3   6   8        2.87        1.67      1.04 o 
   4   6   8        4.44        4.37      0.91 o 
   5   6   8        0.00       -1.65      2.21 o 
  -4   7   8        8.67       12.66      3.04 o 
  -3   7   8       18.42       23.24      3.09 o 
  -2   7   8        1.36        2.67      1.74 o 
  -1   7   8        0.83       -0.65      1.19 o 
   0   7   8        2.37        1.79      1.19 o 
   1   7   8        2.66        2.11      1.13 o 
   2   7   8        0.04       -0.80      1.10 o 
   3   7   8        2.04        1.73      1.16 o 
   4   7   8        2.60        2.45      2.09 o 
   5   7   8        0.01        0.33      1.22 o 
  -3   8   8        3.62        4.70      2.62 o 
  -2   8   8       15.05       16.66      1.95 o 
  -1   8   8        1.11        1.12      1.34 o 
   0   8   8        2.05        0.79      1.24 o 
   1   8   8       20.10       24.73      2.75 o 
   2   8   8        4.55        7.58      1.65 o 
   3   8   8        2.72        2.77      1.35 o 
   4   8   8        0.00       -0.35      1.60 o 
  -3   9   8        2.06        3.30      2.79 o 
  -2   9   8        0.21       -0.07      1.52 o 
  -1   9   8        4.11        5.65      1.64 o 
   0   9   8        1.77        1.14      1.88 o 
   1   9   8        1.20        1.30      2.66 o 
   2   9   8        1.47        4.63      1.81 o 
   3   9   8        0.35        0.70      1.43 o 
   4   9   8        0.03       -0.61      1.70 o 
  -2  10   8        0.38        0.57      2.08 o 
  -1  10   8        0.32        1.57      2.27 o 
   0  10   8        0.38       -1.94      1.99 o 
   1  10   8        0.27       -1.97      2.17 o 
   2  10   8        0.04       -0.15      1.79 o 
   3  10   8        0.47       -1.62      1.63 o 
   0  11   8        1.16        6.11      2.72 o 
   1  11   8        1.18        2.05      2.38 o 
  -1  -6   9        1.40        4.99      2.60 o 
   0  -6   9        6.99        9.32      2.30 o 
   1  -6   9        0.50       -0.71      2.15 o 
   2  -6   9        2.11        4.87      2.64 o 
  -2  -5   9        2.64       -2.26      3.17 o 
  -1  -5   9        2.08        2.30      1.92 o 
   0  -5   9        4.32        3.20      1.58 o 
   1  -5   9        1.08        0.23      2.06 o 
   2  -5   9        0.01       -2.00      2.00 o 
   3  -5   9        0.13       -1.66      2.14 o 
  -3  -4   9        0.39       -1.26      2.03 o 
  -2  -4   9       15.44       14.18      3.02 o 
  -1  -4   9        1.00        0.65      1.42 o 
   0  -4   9        2.74        2.17      1.97 o 
   1  -4   9        4.18        4.76      1.79 o 
   2  -4   9        3.91        3.53      2.08 o 
   3  -4   9        0.18       -0.41      1.87 o 
   4  -4   9        0.00       -1.23      4.32 o 
  -4  -3   9        5.35        8.09      2.56 o 
  -3  -3   9        0.43        1.61      2.06 o 
  -2  -3   9       19.21       21.87      2.30 o 
  -1  -3   9       42.36       38.22      2.27 o 
   0  -3   9        3.35        3.12      1.30 o 
   1  -3   9       11.57       11.88      1.65 o 
   2  -3   9        0.02       -1.09      1.60 o 
   3  -3   9        1.73        2.77      1.61 o 
   4  -3   9        0.43       -0.48      1.48 o 
  -4  -2   9       13.35        6.67      4.25 o 
  -3  -2   9        0.21       -1.70      2.18 o 
  -2  -2   9        4.48        5.51      1.48 o 
  -1  -2   9       20.22       22.38      2.34 o 
   0  -2   9        0.65        0.47      1.32 o 
   1  -2   9        0.62        1.20      1.05 o 
   2  -2   9        0.37        1.08      1.47 o 
   3  -2   9        0.85        3.61      1.48 o 
   4  -2   9        0.41        0.23      1.41 o 
   5  -2   9        0.01       -1.27      1.27 o 
  -4  -1   9       46.78       48.03      3.91 o 
  -3  -1   9        3.83        7.96      2.27 o 
  -2  -1   9        1.63        1.89      1.22 o 
  -1  -1   9       31.17       29.21      2.03 o 
   0  -1   9       13.45       13.64      1.53 o 
   1  -1   9       24.13       28.40      2.34 o 
   2  -1   9        3.07        3.12      1.29 o 
   3  -1   9        0.21       -0.05      1.14 o 
   4  -1   9        7.70        9.19      1.43 o 
   5  -1   9        0.03        0.33      1.10 o 
  -4   0   9        0.04        0.50      1.90 o 
  -3   0   9        4.67        7.24      2.17 o 
  -2   0   9       48.71       52.38      2.34 o 
  -1   0   9       82.51       77.35      2.69 o 
   0   0   9        0.28        1.08      1.06 o 
   1   0   9       41.51       42.46      1.70 o 
   2   0   9        4.02        4.73      1.08 o 
   3   0   9        6.54        5.57      1.28 o 
   4   0   9        0.02        0.75      1.61 o 
   5   0   9        0.31       -0.73      2.14 o 
  -5   1   9       12.61       12.57      3.14 o 
  -4   1   9        8.32       10.08      2.51 o 
  -3   1   9        8.71        9.19      2.25 o 
  -2   1   9       31.86       35.60      2.39 o 
  -1   1   9       87.57       86.01      2.87 o 
   0   1   9       58.94       58.67      1.96 o 
   1   1   9       30.03       31.32      2.03 o 
   2   1   9        0.42        0.88      1.07 o 
   3   1   9        1.82        1.74      1.11 o 
   4   1   9        2.40        2.50      0.98 o 
   5   1   9        0.00       -0.12      1.27 o 
  -5   2   9       31.03       39.83      5.65 o 
  -4   2   9       50.78       45.66      3.52 o 
  -3   2   9        0.50        0.48      1.56 o 
  -2   2   9        9.66        7.23      1.44 o 
  -1   2   9       41.31       39.45      2.02 o 
   0   2   9       17.87       17.80      1.19 o 
   1   2   9        8.78       10.17      1.20 o 
   2   2   9        1.47        2.18      0.93 o 
   3   2   9        6.53        4.71      1.10 o 
   4   2   9        1.77        1.87      0.87 o 
   5   2   9        1.43        1.69      1.21 o 
  -5   3   9        8.19       12.54      2.69 o 
  -4   3   9        9.49       10.33      2.46 o 
  -3   3   9       67.15       63.91      3.11 o 
  -2   3   9       12.46        9.06      1.44 o 
  -1   3   9        0.16        0.17      1.10 o 
   0   3   9        4.66        4.27      0.85 o 
   1   3   9        8.16        6.31      0.95 o 
   2   3   9        0.16       -0.15      0.64 o 
   3   3   9        4.51        1.54      1.00 o 
   4   3   9        1.09        1.59      1.26 o 
   5   3   9        0.25        0.47      1.15 o 
  -4   4   9        0.38        2.52      2.09 o 
  -3   4   9       19.60       14.70      2.01 o 
  -2   4   9        0.32        0.42      1.54 o 
  -1   4   9       56.10       58.29      2.44 o 
   0   4   9        1.35        0.85      0.85 o 
   1   4   9       10.02        9.39      1.09 o 
   2   4   9        0.14       -0.97      0.98 o 
   3   4   9        3.51        5.19      1.06 o 
   4   4   9        0.21        0.25      0.75 o 
   5   4   9        0.27       -0.34      1.04 o 
  -4   5   9       37.95       46.26      5.43 o 
  -3   5   9        0.85        3.06      2.08 o 
  -2   5   9       14.14       13.02      1.63 o 
  -1   5   9       77.34       73.93      2.72 o 
   0   5   9       58.85       61.34      2.21 o 
   1   5   9        9.13       11.34      1.16 o 
   2   5   9       37.16       35.88      3.05 o 
   3   5   9        3.12        1.20      1.05 o 
   4   5   9        0.87        0.54      0.80 o 
   5   5   9        0.08       -0.23      1.09 o 
  -4   6   9        4.27        3.35      2.55 o 
  -3   6   9       16.35       20.77      3.01 o 
  -2   6   9       27.82       28.88      2.14 o 
  -1   6   9        2.06        1.80      1.27 o 
   0   6   9        7.88        5.97      1.35 o 
   1   6   9        8.40        9.57      1.38 o 
   2   6   9        0.56       -0.95      1.06 o 
   3   6   9        0.86        0.51      1.06 o 
   4   6   9        0.60        0.17      0.89 o 
   5   6   9        0.22       -1.11      1.11 o 
  -4   7   9        0.26        0.34      2.45 o 
  -3   7   9       11.61       12.29      3.91 o 
  -2   7   9       16.44       21.65      2.34 o 
  -1   7   9        0.22       -1.15      1.18 o 
   0   7   9        2.25        1.75      1.57 o 
   1   7   9       19.84       21.89      2.26 o 
   2   7   9        1.94        3.91      1.86 o 
   3   7   9        3.46        2.19      1.29 o 
   4   7   9        4.27        5.20      1.14 o 
   5   7   9        0.27        0.96      1.27 o 
  -3   8   9        2.52        2.52      2.60 o 
  -2   8   9        5.47        5.29      1.67 o 
  -1   8   9        1.21        3.19      1.49 o 
   0   8   9        3.67        2.20      1.55 o 
   1   8   9        0.68        2.94      1.78 o 
   2   8   9        0.42       -0.75      1.32 o 
   3   8   9        7.79        8.62      1.64 o 
   4   8   9        0.88        0.49      1.20 o 
  -2   9   9        1.34       -0.16      1.91 o 
  -1   9   9        0.47        1.55      1.73 o 
   0   9   9        2.11        4.37      2.05 o 
   1   9   9        0.28        1.99      1.85 o 
   2   9   9        0.00        0.57      1.76 o 
   3   9   9        0.18        0.27      2.33 o 
  -1  10   9        0.06        1.05      2.28 o 
   0  10   9        0.44        2.70      3.40 o 
   1  10   9        1.70        2.46      2.29 o 
   2  10   9        0.00       -0.46      3.50 o 
  -1  -5  10        0.84       -0.45      3.29 o 
   0  -5  10        0.09       -1.01      1.80 o 
   1  -5  10        2.40        2.86      2.48 o 
   2  -5  10        0.43        0.19      2.69 o 
  -2  -4  10        4.66        5.26      2.61 o 
  -1  -4  10        4.78        5.04      2.00 o 
   0  -4  10        0.12        1.32      1.57 o 
   1  -4  10        0.48       -0.40      3.01 o 
   2  -4  10        0.88        0.49      2.03 o 
   3  -4  10        0.42       -1.64      2.11 o 
  -3  -3  10        0.50        2.56      2.37 o 
  -2  -3  10        1.76        1.97      2.19 o 
  -1  -3  10        3.71        4.88      1.52 o 
   0  -3  10        1.06        0.77      1.34 o 
   1  -3  10        0.28       -1.55      1.59 o 
   2  -3  10        0.48       -1.78      1.78 o 
   3  -3  10        1.71       -1.38      2.15 o 
   4  -3  10        0.01        0.91      1.85 o 
  -3  -2  10        6.85        9.87      2.63 o 
  -2  -2  10        4.20        1.66      1.65 o 
  -1  -2  10       51.02       46.93      3.47 o 
   0  -2  10       35.38       34.06      2.19 o 
   1  -2  10        9.47       11.01      1.83 o 
   2  -2  10        1.92        2.77      1.80 o 
   3  -2  10        0.02        1.03      1.50 o 
   4  -2  10        0.53       -1.39      1.39 o 
  -4  -1  10        5.72        4.78      2.80 o 
  -3  -1  10       29.06       28.31      3.24 o 
  -2  -1  10       72.62       73.14      2.93 o 
  -1  -1  10        7.09        8.87      1.52 o 
   0  -1  10        4.31        3.49      1.32 o 
   1  -1  10        3.86        6.37      1.33 o 
   2  -1  10        1.69        3.78      1.51 o 
   3  -1  10        0.18       -1.33      1.33 o 
   4  -1  10        0.01       -1.27      1.27 o 
   5  -1  10        0.19        1.20      1.29 o 
  -4   0  10       34.42       39.57      3.64 o 
  -3   0  10        2.82        0.03      2.05 o 
  -2   0  10        4.48        8.39      1.54 o 
  -1   0  10        0.02        1.73      1.20 o 
   0   0  10        0.67        0.29      1.63 o 
   1   0  10        1.70        1.10      1.37 o 
   2   0  10        0.16        0.68      1.34 o 
   3   0  10        0.14        0.35      1.92 o 
   4   0  10        3.19        1.67      1.32 o 
   5   0  10        0.95        0.24      1.11 o 
  -4   1  10       51.49       51.73      4.03 o 
  -3   1  10       18.72       20.64      2.86 o 
  -2   1  10       13.52        9.37      1.56 o 
  -1   1  10        8.57       12.45      1.53 o 
   0   1  10        3.06        2.12      1.21 o 
   1   1  10       50.15       56.40      2.14 o 
   2   1  10        0.00       -0.83      1.22 o 
   3   1  10       17.52       16.95      2.06 o 
   4   1  10        0.79        0.80      1.09 o 
   5   1  10        0.02        1.62      1.94 o 
  -4   2  10       13.81       16.68      2.91 o 
  -3   2  10       29.71       33.75      3.46 o 
  -2   2  10        0.03       -0.12      1.18 o 
  -1   2  10        0.01       -1.03      1.05 o 
   0   2  10       63.60       64.65      2.34 o 
   1   2  10       12.99       15.18      1.36 o 
   2   2  10        0.24        1.81      1.11 o 
   3   2  10        0.00        0.52      1.12 o 
   4   2  10        0.62        1.01      1.41 o 
   5   2  10        0.16       -0.91      1.29 o 
  -4   3  10        0.67       -0.37      3.23 o 
  -3   3  10        0.23        0.08      1.86 o 
  -2   3  10        0.31       -0.57      1.22 o 
  -1   3  10       10.28        9.69      1.49 o 
   0   3  10        0.37       -0.78      1.04 o 
   1   3  10       11.71       13.41      1.24 o 
   2   3  10        0.02       -0.20      1.12 o 
   3   3  10        1.42        1.56      1.09 o 
   4   3  10        0.23       -0.87      0.87 o 
   5   3  10        0.05        0.41      1.28 o 
  -4   4  10       13.42       14.62      3.00 o 
  -3   4  10        3.02        3.23      2.35 o 
  -2   4  10        2.74        0.64      1.24 o 
  -1   4  10        4.05        7.15      1.43 o 
   0   4  10       62.20       62.89      2.30 o 
   1   4  10        0.28        1.61      1.05 o 
   2   4  10       15.27       13.14      1.49 o 
   3   4  10        0.67        0.69      1.06 o 
   4   4  10        1.40        0.79      0.92 o 
   5   4  10        0.33        0.40      1.25 o 
  -4   5  10        3.04        3.01      2.58 o 
  -3   5  10        8.45        9.73      2.63 o 
  -2   5  10        0.00        3.29      1.40 o 
  -1   5  10       20.23       16.74      1.72 o 
   0   5  10       10.58       11.98      1.65 o 
   1   5  10        1.14        1.62      1.10 o 
   2   5  10        0.14        1.12      1.11 o 
   3   5  10        0.84        0.89      1.09 o 
   4   5  10        0.01       -0.91      0.91 o 
   5   5  10        0.11       -1.21      1.95 o 
  -4   6  10        1.80        1.77      2.49 o 
  -3   6  10       24.94       30.45      3.40 o 
  -2   6  10        1.92        1.13      1.38 o 
  -1   6  10        1.22        1.07      1.31 o 
   0   6  10        4.44        4.56      1.36 o 
   1   6  10        1.57        0.54      1.40 o 
   2   6  10        2.07        0.26      1.27 o 
   3   6  10        0.11       -1.07      1.07 o 
   4   6  10        0.30       -0.92      0.96 o 
   5   6  10        0.76       -0.47      1.87 o 
  -3   7  10        1.42        2.60      2.50 o 
  -2   7  10        8.51        8.96      1.83 o 
  -1   7  10        5.14        5.85      1.81 o 
   0   7  10        8.57       10.97      2.54 o 
   1   7  10        0.72       -0.74      1.62 o 
   2   7  10        5.01        5.39      1.61 o 
   3   7  10        2.53        2.32      1.35 o 
   4   7  10        2.18        0.44      1.87 o 
  -3   8  10        0.07        0.20      2.62 o 
  -2   8  10        0.39       -0.06      1.48 o 
  -1   8  10        6.30        4.02      1.60 o 
   0   8  10        2.22        0.95      3.27 o 
   1   8  10        1.20       -1.42      1.66 o 
   2   8  10        2.38        2.94      2.73 o 
   3   8  10        0.15       -0.21      1.40 o 
   4   8  10        0.00       -0.73      1.27 o 
  -2   9  10        0.01        1.34      2.13 o 
  -1   9  10        0.01        2.82      2.16 o 
   0   9  10        1.01        0.62      2.70 o 
   1   9  10        0.05       -0.94      1.87 o 
   2   9  10        0.06       -0.32      1.80 o 
   3   9  10        0.01       -0.04      1.61 o 
  -1  10  10        0.22        1.30      3.57 o 
   0  10  10        0.03       -2.13      2.13 o 
   1  10  10        0.02       -1.49      2.04 o 
   2  10  10        0.09       -0.65      1.99 o 
  -1  -4  11        1.69        0.48      2.49 o 
   0  -4  11        1.34       -0.48      2.00 o 
   1  -4  11        0.00       -2.03      2.03 o 
   2  -4  11        0.35       -0.95      2.24 o 
  -2  -3  11        0.05       -2.11      2.18 o 
  -1  -3  11        0.52        0.36      1.74 o 
   0  -3  11       10.47        9.87      2.13 o 
   1  -3  11        0.35        0.99      2.16 o 
   2  -3  11        0.39        1.57      2.17 o 
   3  -3  11        0.26       -0.99      2.00 o 
  -3  -2  11       20.39       20.60      3.30 o 
  -2  -2  11        0.39        2.26      2.18 o 
  -1  -2  11       11.46       10.69      1.82 o 
   0  -2  11        3.75        1.66      1.47 o 
   1  -2  11        1.27        1.66      2.00 o 
   2  -2  11        5.31        8.79      2.56 o 
   3  -2  11        0.01        3.07      2.08 o 
   4  -2  11        0.00       -0.96      1.82 o 
  -3  -1  11        0.48       -0.14      2.31 o 
  -2  -1  11        0.45        0.01      1.66 o 
  -1  -1  11        0.00        0.87      1.44 o 
   0  -1  11        9.77       10.59      1.68 o 
   1  -1  11        0.00       -1.66      1.66 o 
   2  -1  11        3.62        4.56      2.03 o 
   3  -1  11        0.23        1.10      1.47 o 
   4  -1  11        0.00        1.78      1.56 o 
  -3   0  11       24.01       19.87      5.94 o 
  -2   0  11        1.46        1.80      1.68 o 
  -1   0  11       16.85       16.66      1.85 o 
   0   0  11       11.60       12.24      1.71 o 
   1   0  11        8.93       11.79      1.79 o 
   2   0  11        0.98       -0.68      1.47 o 
   3   0  11        1.85        1.91      1.50 o 
   4   0  11        2.00        0.14      1.42 o 
  -4   1  11        0.29        0.14      2.81 o 
  -3   1  11       15.36       20.86      3.08 o 
  -2   1  11        6.68        3.61      1.44 o 
  -1   1  11        7.65        6.38      1.66 o 
   0   1  11       13.71       11.24      1.61 o 
   1   1  11        0.48        1.33      1.35 o 
   2   1  11        0.56        2.25      1.47 o 
   3   1  11        1.19       -1.03      1.43 o 
   4   1  11        1.43        1.48      1.31 o 
   5   1  11        0.17        3.22      1.82 o 
  -4   2  11        1.71       -0.97      2.35 o 
  -3   2  11        5.64        6.69      2.41 o 
  -2   2  11        9.93       12.00      1.74 o 
  -1   2  11       10.99       12.17      1.70 o 
   0   2  11        0.05       -0.43      1.12 o 
   1   2  11        0.54        0.16      1.16 o 
   2   2  11        1.26       -0.26      1.32 o 
   3   2  11        0.83       -0.94      2.14 o 
   4   2  11        0.80       -0.32      1.61 o 
   5   2  11        0.10       -0.47      1.68 o 
  -4   3  11       25.12       23.31      3.41 o 
  -3   3  11        2.37        1.72      2.24 o 
  -2   3  11       41.55       47.87      2.59 o 
  -1   3  11       22.59       23.03      1.94 o 
   0   3  11        8.90        9.87      1.55 o 
   1   3  11        0.10        2.69      1.28 o 
   2   3  11        0.45        1.39      1.33 o 
   3   3  11        0.10        0.81      1.22 o 
   4   3  11        0.51        0.46      1.02 o 
   5   3  11        0.19        1.31      1.49 o 
  -4   4  11        6.63        7.00      6.67 o 
  -3   4  11        0.59       -1.59      2.21 o 
  -2   4  11        1.35       -1.05      1.66 o 
  -1   4  11        0.02        0.71      1.27 o 
   0   4  11        8.74        8.15      1.48 o 
   1   4  11        0.03       -1.33      1.33 o 
   2   4  11        0.02        1.11      1.38 o 
   3   4  11        0.38        2.12      1.37 o 
   4   4  11        0.56        0.42      1.00 o 
   5   4  11        0.16        2.41      1.49 o 
  -3   5  11       10.00       11.81      3.10 o 
  -2   5  11        4.41        4.34      1.58 o 
  -1   5  11        0.04        0.24      1.25 o 
   0   5  11       30.32       32.86      2.15 o 
   1   5  11        9.47        9.32      1.82 o 
   2   5  11        1.68        2.34      1.38 o 
   3   5  11        1.39        0.73      1.27 o 
   4   5  11        0.00        0.62      1.12 o 
  -3   6  11        3.11        4.48      2.73 o 
  -2   6  11        7.83        6.84      1.72 o 
  -1   6  11       43.40       48.10      2.76 o 
   0   6  11        0.80        0.95      2.04 o 
   1   6  11        1.39        2.41      1.76 o 
   2   6  11        1.13        0.53      1.40 o 
   3   6  11        0.09        1.31      1.32 o 
   4   6  11        0.02       -1.44      1.44 o 
  -3   7  11        2.79        3.53      2.79 o 
  -2   7  11        0.16       -1.54      1.54 o 
  -1   7  11        2.57        2.60      1.62 o 
   0   7  11        0.08       -1.08      1.70 o 
   1   7  11        0.00       -0.99      1.56 o 
   2   7  11        1.30        0.87      2.06 o 
   3   7  11        0.19       -0.24      1.38 o 
   4   7  11        0.02       -0.89      1.64 o 
  -2   8  11        0.00        0.02      2.04 o 
  -1   8  11        0.19        3.18      1.75 o 
   0   8  11        0.59       -0.19      1.87 o 
   1   8  11        0.39       -1.68      1.68 o 
   2   8  11        2.18        3.08      1.86 o 
   3   8  11        0.03        1.64      1.55 o 
  -1   9  11        0.22        0.42      3.16 o 
   0   9  11        0.14       -1.27      2.17 o 
   1   9  11        2.19        3.01      2.19 o 
   2   9  11        0.33        1.16      1.93 o 
  -1  -3  12        1.58        5.03      2.28 o 
   0  -3  12        0.73        2.90      2.59 o 
   1  -3  12        1.84        2.01      3.30 o 
   2  -3  12        0.87        4.45      3.84 o 
  -2  -2  12        4.00        5.13      2.75 o 
  -1  -2  12        1.40        0.48      1.65 o 
   0  -2  12        5.06        6.24      2.04 o 
   1  -2  12        2.48        3.89      4.13 o 
   2  -2  12        0.98        0.19      3.92 o 
   3  -2  12        0.07        1.81      2.90 o 
  -2  -1  12        3.05        3.95      2.57 o 
  -1  -1  12       14.61       13.87      2.03 o 
   0  -1  12        4.29        3.33      1.73 o 
   1  -1  12        0.90       -0.53      3.52 o 
   2  -1  12        0.11        1.19      1.96 o 
   3  -1  12        0.16       -1.05      1.92 o 
  -3   0  12       12.69       16.17      5.27 o 
  -2   0  12        2.03        0.90      4.80 o 
  -1   0  12        0.23       -0.41      1.41 o 
   0   0  12        0.22        0.08      1.58 o 
   1   0  12        1.84        0.57      2.89 o 
   2   0  12        2.01        3.96      2.39 o 
   3   0  12        0.01       -1.39      2.37 o 
   4   0  12        0.62       -0.20      1.53 o 
  -3   1  12        5.44        6.43      2.79 o 
  -2   1  12        3.89        4.36      1.92 o 
  -1   1  12        7.25        6.61      1.68 o 
   0   1  12        0.08        0.68      1.34 o 
   1   1  12        0.16        2.48      1.90 o 
   2   1  12        6.66       10.93      2.21 o 
   3   1  12        0.01        1.13      1.59 o 
   4   1  12        1.57        0.69      1.41 o 
  -3   2  12        3.77        5.66      3.49 o 
  -2   2  12       14.42       14.90      2.37 o 
  -1   2  12        0.52        1.30      1.41 o 
   0   2  12        3.47        2.74      1.41 o 
   1   2  12        2.29        1.71      1.76 o 
   2   2  12        0.06        0.48      1.50 o 
   3   2  12        0.03        2.05      1.74 o 
   4   2  12        0.58       -0.15      1.33 o 
  -3   3  12        6.72        5.29      2.50 o 
  -2   3  12        6.29        4.24      1.68 o 
  -1   3  12        1.95        1.40      1.39 o 
   0   3  12        3.60        4.30      1.62 o 
   1   3  12        0.34       -1.54      1.63 o 
   2   3  12        0.02       -1.48      1.48 o 
   3   3  12        0.10       -0.33      1.33 o 
   4   3  12        0.74        1.50      1.41 o 
  -3   4  12        4.54        6.78      2.91 o 
  -2   4  12       11.31       10.73      3.31 o 
  -1   4  12        1.24        0.82      1.36 o 
   0   4  12        0.29       -0.26      1.43 o 
   1   4  12        8.31        8.95      2.17 o 
   2   4  12        0.18        0.94      1.50 o 
   3   4  12        0.83       -0.09      1.34 o 
   4   4  12        0.11       -0.14      1.27 o 
  -3   5  12        2.29        4.39      2.78 o 
  -2   5  12        8.28       10.09      1.87 o 
  -1   5  12        9.72       10.38      1.82 o 
   0   5  12       18.56       21.52      3.67 o 
   1   5  12        0.63       -2.03      2.03 o 
   2   5  12        0.12       -0.32      1.42 o 
   3   5  12        1.66        2.14      1.51 o 
   4   5  12        0.00       -0.65      2.28 o 
  -2   6  12        0.55        0.81      1.88 o 
  -1   6  12        0.12        1.11      1.75 o 
   0   6  12        2.16        4.51      2.23 o 
   1   6  12        0.55        1.16      4.41 o 
   2   6  12        0.12       -1.66      1.66 o 
   3   6  12        0.24       -0.20      1.33 o 
   4   6  12        0.05       -0.73      1.28 o 
  -2   7  12        1.55        2.56      2.07 o 
  -1   7  12        0.05        1.30      1.82 o 
   0   7  12        2.37        1.89      2.11 o 
   1   7  12        1.29        1.44      3.11 o 
   2   7  12        0.60        2.44      1.89 o 
   3   7  12        0.16        0.39      1.52 o 
  -1   8  12        0.53       -0.71      2.10 o 
   0   8  12        0.38        0.16      2.16 o 
   1   8  12        2.11        2.57      2.12 o 
   2   8  12        0.01       -0.23      1.73 o 
   3   8  12        0.12        0.23      1.66 o 
   0   9  12        0.06        0.47      2.36 o 
   1   9  12        0.00       -0.04      2.09 o 
   0  -2  13        3.64       -2.13      2.30 o 
   1  -2  13        3.36        3.49      3.25 o 
  -1  -1  13        3.39        3.72      2.81 o 
   0  -1  13        3.37        3.70      2.47 o 
   1  -1  13        1.91        1.15      2.31 o 
   2  -1  13        0.05        0.58      2.15 o 
  -2   0  13        4.84        1.15      2.56 o 
  -1   0  13        0.78       -0.21      1.50 o 
   0   0  13        2.39        1.03      2.81 o 
   1   0  13        0.32        1.90      2.18 o 
   2   0  13        0.82       -1.14      2.13 o 
   3   0  13        0.04        1.28      2.04 o 
  -2   1  13        2.04        1.13      3.46 o 
  -1   1  13        0.05       -0.44      1.52 o 
   0   1  13        0.46       -1.79      1.79 o 
   1   1  13        0.19        1.80      2.16 o 
   2   1  13        0.83        1.91      2.05 o 
   3   1  13        0.13        0.15      2.45 o 
  -2   2  13        0.26        1.85      2.01 o 
  -1   2  13        4.39        5.58      1.67 o 
   0   2  13        1.62        2.15      2.15 o 
   1   2  13        3.33        5.62      2.22 o 
   2   2  13        0.15        0.31      1.84 o 
   3   2  13        0.55        0.41      1.77 o 
  -2   3  13        2.69        3.93      2.13 o 
  -1   3  13        5.29        4.90      1.72 o 
   0   3  13        0.56        1.96      3.35 o 
   1   3  13        1.05        0.90      1.90 o 
   2   3  13        0.07       -1.27      1.79 o 
   3   3  13        0.08       -0.55      1.53 o 
   4   3  13        0.01        0.93      1.40 o 
  -2   4  13        1.11        1.61      2.03 o 
  -1   4  13        1.65        4.07      1.87 o 
   0   4  13        0.04        1.47      2.05 o 
   1   4  13        1.17        0.36      1.91 o 
   2   4  13        0.02        3.13      1.91 o 
   3   4  13        0.90        0.91      1.55 o 
   4   4  13        0.10       -1.69      3.71 o 
  -2   5  13        0.23        2.19      2.22 o 
  -1   5  13        3.50        1.76      1.91 o 
   0   5  13        2.48        2.72      2.20 o 
   1   5  13        1.65       -0.43      1.81 o 
   2   5  13        0.70       -1.71      1.74 o 
   3   5  13        0.15        0.27      1.74 o 
  -2   6  13        8.94       11.34      2.64 o 
  -1   6  13        0.75        0.38      2.13 o 
   0   6  13        8.93       11.63      2.83 o 
   1   6  13        1.16        1.93      2.03 o 
   2   6  13        0.02       -2.52      3.35 o 
   3   6  13        0.00       -1.60      1.60 o 
  -1   7  13        0.78        0.61      3.87 o 
   0   7  13        0.00       -2.21      2.21 o 
   1   7  13        0.00       -1.26      3.05 o 
   2   7  13        0.01        0.35      1.97 o 
   3   7  13        0.06       -0.18      2.41 o 
   0   8  13        1.03        1.02      2.46 o 
   1   8  13        0.11       -0.32      2.14 o 
   2   8  13        0.01        0.30      2.27 o 
   0   0  14        2.56        2.90      2.71 o 
   1   0  14        0.01       -1.88      3.03 o 
   2   0  14        0.01        1.26      4.96 o 
  -1   1  14        0.31        0.41      2.50 o 
   0   1  14        2.62        1.23      2.31 o 
   1   1  14        0.42        2.70      2.37 o 
   2   1  14        0.04       -0.79      2.10 o 
  -1   2  14        0.82       -1.25      2.29 o 
   0   2  14        0.13        0.69      2.27 o 
   1   2  14        0.80        5.19      2.84 o 
   2   2  14        0.14       -1.73      1.73 o 
  -1   3  14        6.06       10.25      2.94 o 
   0   3  14        0.06        0.05      2.29 o 
   1   3  14        0.10       -1.98      1.98 o 
   2   3  14        0.42       -0.45      2.35 o 
   3   3  14        0.08        1.42      1.84 o 
  -1   4  14        3.44        3.86      2.54 o 
   0   4  14        0.00        2.49      2.32 o 
   1   4  14        0.44        1.68      2.16 o 
   2   4  14        0.63       -2.30      2.30 o 
   3   4  14        0.04       -0.71      1.78 o 
  -1   5  14        0.75        0.82      2.36 o 
   0   5  14        2.08       -2.23      2.23 o 
   1   5  14        4.99        1.82      2.26 o 
   2   5  14        0.92        2.04      2.14 o 
  -1   6  14        0.40        4.35      3.37 o 
   0   6  14        2.39        2.98      2.50 o 
   1   6  14        1.25       -0.44      2.20 o 
   2   6  14        0.13       -1.57      2.04 o 
   1   7  14        0.45       -1.00      2.25 o 
                                                 
